# Supplementary material for: SlRCM1, which encodes tomato Lutescent1, is required for chlorophyll synthesis and chloroplast development in fruits
Source: Hortic Res. 2021 Jun 1;8:128. doi: 10.1038/s41438-021-00563-6 (PMC8166902; doi:10.1038/s41438-021-00563-6)
Supplement: Supplementary file 1 — Supplymentary Tables S1-S4 [file 41438_2021_563_MOESM1_ESM.xlsx]

## Sheet: Table S1
Table S1 Genetic analysis of rcm1.
Parents		F1	F2		Expected	χ2 value
Acc.No	phenotype		normal	reduced chlorophyll
Ligeer87-5	normal	normal	237	70	3 : 1	0.6786
rcm1	lutescent	normal
χ2 (0.05, 1) =3.84

## Sheet: Table S2
Table S2 The average value of detal SNP-index per 1 M window on chromosome 8.
CHR	start	end	median	SNP_number	wild type(depth)	wild type_index	rcm1(depth)	rcm1_index	△SNP-index	PL80	PH80	PL90	PH90	PL95	PH95	PL99	PH99
SL2.50ch08	1	1000000	500000	6	16	0.235	19	0.6683	0.4333	-0.2678	0.2766	-0.3607	0.3468	-0.4237	0.4309	-0.5443	0.5305
SL2.50ch08	10001	1010000	510000	6	16	0.235	19	0.6683	0.4333	-0.2678	0.2766	-0.3607	0.3468	-0.4237	0.4309	-0.5443	0.5305
SL2.50ch08	20001	1020000	520000	5	13	0.228	19	0.602	0.374	-0.2792	0.2792	-0.3697	0.353	-0.4347	0.4434	-0.5585	0.5418
SL2.50ch08	30001	1030000	530000	5	13	0.228	19	0.602	0.374	-0.2792	0.2792	-0.3697	0.353	-0.4347	0.4434	-0.5585	0.5418
SL2.50ch08	40001	1040000	540000	5	13	0.228	19	0.602	0.374	-0.2792	0.2792	-0.3697	0.353	-0.4347	0.4434	-0.5585	0.5418
SL2.50ch08	50001	1050000	550000	5	13	0.228	19	0.602	0.374	-0.2792	0.2792	-0.3697	0.353	-0.4347	0.4434	-0.5585	0.5418
SL2.50ch08	60001	1060000	560000	5	13	0.228	19	0.602	0.374	-0.2792	0.2792	-0.3697	0.353	-0.4347	0.4434	-0.5585	0.5418
SL2.50ch08	70001	1070000	570000	5	13	0.228	19	0.602	0.374	-0.2792	0.2792	-0.3697	0.353	-0.4347	0.4434	-0.5585	0.5418
SL2.50ch08	80001	1080000	580000	5	13	0.228	19	0.602	0.374	-0.2792	0.2792	-0.3697	0.353	-0.4347	0.4434	-0.5585	0.5418
SL2.50ch08	90001	1090000	590000	5	13	0.228	19	0.602	0.374	-0.2792	0.2792	-0.3697	0.353	-0.4347	0.4434	-0.5585	0.5418
SL2.50ch08	100001	1100000	600000	5	13	0.228	19	0.602	0.374	-0.2792	0.2792	-0.3697	0.353	-0.4347	0.4434	-0.5585	0.5418
SL2.50ch08	110001	1110000	610000	5	13	0.228	19	0.602	0.374	-0.2792	0.2792	-0.3697	0.353	-0.4347	0.4434	-0.5585	0.5418
SL2.50ch08	120001	1120000	620000	5	13	0.228	19	0.602	0.374	-0.2792	0.2792	-0.3697	0.353	-0.4347	0.4434	-0.5585	0.5418
SL2.50ch08	130001	1130000	630000	5	13	0.228	19	0.602	0.374	-0.2792	0.2792	-0.3697	0.353	-0.4347	0.4434	-0.5585	0.5418
SL2.50ch08	140001	1140000	640000	5	13	0.228	19	0.602	0.374	-0.2792	0.2792	-0.3697	0.353	-0.4347	0.4434	-0.5585	0.5418
SL2.50ch08	150001	1150000	650000	5	13	0.228	19	0.602	0.374	-0.2792	0.2792	-0.3697	0.353	-0.4347	0.4434	-0.5585	0.5418
SL2.50ch08	160001	1160000	660000	5	13	0.228	19	0.602	0.374	-0.2792	0.2792	-0.3697	0.353	-0.4347	0.4434	-0.5585	0.5418
SL2.50ch08	170001	1170000	670000	5	13	0.228	19	0.602	0.374	-0.2792	0.2792	-0.3697	0.353	-0.4347	0.4434	-0.5585	0.5418
SL2.50ch08	180001	1180000	680000	5	13	0.228	19	0.602	0.374	-0.2792	0.2792	-0.3697	0.353	-0.4347	0.4434	-0.5585	0.5418
SL2.50ch08	190001	1190000	690000	5	13	0.228	19	0.602	0.374	-0.2792	0.2792	-0.3697	0.353	-0.4347	0.4434	-0.5585	0.5418
SL2.50ch08	200001	1200000	700000	5	13	0.228	19	0.602	0.374	-0.2792	0.2792	-0.3697	0.353	-0.4347	0.4434	-0.5585	0.5418
SL2.50ch08	210001	1210000	710000	5	13	0.228	19	0.602	0.374	-0.2792	0.2792	-0.3697	0.353	-0.4347	0.4434	-0.5585	0.5418
SL2.50ch08	220001	1220000	720000	5	13	0.228	19	0.602	0.374	-0.2792	0.2792	-0.3697	0.353	-0.4347	0.4434	-0.5585	0.5418
SL2.50ch08	230001	1230000	730000	5	13	0.228	19	0.602	0.374	-0.2792	0.2792	-0.3697	0.353	-0.4347	0.4434	-0.5585	0.5418
SL2.50ch08	240001	1240000	740000	5	13	0.228	19	0.602	0.374	-0.2792	0.2792	-0.3697	0.353	-0.4347	0.4434	-0.5585	0.5418
SL2.50ch08	250001	1250000	750000	5	13	0.228	19	0.602	0.374	-0.2792	0.2792	-0.3697	0.353	-0.4347	0.4434	-0.5585	0.5418
SL2.50ch08	260001	1260000	760000	5	13	0.228	19	0.602	0.374	-0.2792	0.2792	-0.3697	0.353	-0.4347	0.4434	-0.5585	0.5418
SL2.50ch08	270001	1270000	770000	5	13	0.228	19	0.602	0.374	-0.2792	0.2792	-0.3697	0.353	-0.4347	0.4434	-0.5585	0.5418
SL2.50ch08	280001	1280000	780000	5	13	0.228	19	0.602	0.374	-0.2792	0.2792	-0.3697	0.353	-0.4347	0.4434	-0.5585	0.5418
SL2.50ch08	290001	1290000	790000	5	13	0.228	19	0.602	0.374	-0.2792	0.2792	-0.3697	0.353	-0.4347	0.4434	-0.5585	0.5418
SL2.50ch08	300001	1300000	800000	5	13	0.228	19	0.602	0.374	-0.2792	0.2792	-0.3697	0.353	-0.4347	0.4434	-0.5585	0.5418
SL2.50ch08	310001	1310000	810000	5	13	0.228	19	0.602	0.374	-0.2792	0.2792	-0.3697	0.353	-0.4347	0.4434	-0.5585	0.5418
SL2.50ch08	320001	1320000	820000	5	13	0.228	19	0.602	0.374	-0.2792	0.2792	-0.3697	0.353	-0.4347	0.4434	-0.5585	0.5418
SL2.50ch08	330001	1330000	830000	5	13	0.228	19	0.602	0.374	-0.2792	0.2792	-0.3697	0.353	-0.4347	0.4434	-0.5585	0.5418
SL2.50ch08	340001	1340000	840000	6	14	0.2317	19	0.6367	0.405	-0.2744	0.2744	-0.358	0.3442	-0.4206	0.4278	-0.5487	0.5348
SL2.50ch08	350001	1350000	850000	6	14	0.2317	19	0.6367	0.405	-0.2744	0.2744	-0.358	0.3442	-0.4206	0.4278	-0.5487	0.5348
SL2.50ch08	360001	1360000	860000	6	14	0.2317	19	0.6367	0.405	-0.2744	0.2744	-0.358	0.3442	-0.4206	0.4278	-0.5487	0.5348
SL2.50ch08	370001	1370000	870000	6	14	0.2317	19	0.6367	0.405	-0.2744	0.2744	-0.358	0.3442	-0.4206	0.4278	-0.5487	0.5348
SL2.50ch08	380001	1380000	880000	6	14	0.2317	19	0.6367	0.405	-0.2744	0.2744	-0.358	0.3442	-0.4206	0.4278	-0.5487	0.5348
SL2.50ch08	390001	1390000	890000	6	14	0.2317	19	0.6367	0.405	-0.2744	0.2744	-0.358	0.3442	-0.4206	0.4278	-0.5487	0.5348
SL2.50ch08	400001	1400000	900000	5	15	0.194	19	0.564	0.37	-0.2626	0.2626	-0.3463	0.3463	-0.4214	0.4301	-0.5251	0.5251
SL2.50ch08	410001	1410000	910000	5	15	0.194	19	0.564	0.37	-0.2626	0.2626	-0.3463	0.3463	-0.4214	0.4301	-0.5251	0.5251
SL2.50ch08	420001	1420000	920000	5	15	0.194	19	0.564	0.37	-0.2626	0.2626	-0.3463	0.3463	-0.4214	0.4301	-0.5251	0.5251
SL2.50ch08	430001	1430000	930000	5	15	0.194	19	0.564	0.37	-0.2626	0.2626	-0.3463	0.3463	-0.4214	0.4301	-0.5251	0.5251
SL2.50ch08	440001	1440000	940000	5	15	0.194	19	0.564	0.37	-0.2626	0.2626	-0.3463	0.3463	-0.4214	0.4301	-0.5251	0.5251
SL2.50ch08	450001	1450000	950000	5	15	0.194	19	0.564	0.37	-0.2626	0.2626	-0.3463	0.3463	-0.4214	0.4301	-0.5251	0.5251
SL2.50ch08	460001	1460000	960000	5	15	0.194	19	0.564	0.37	-0.2626	0.2626	-0.3463	0.3463	-0.4214	0.4301	-0.5251	0.5251
SL2.50ch08	470001	1470000	970000	5	15	0.194	19	0.564	0.37	-0.2626	0.2626	-0.3463	0.3463	-0.4214	0.4301	-0.5251	0.5251
SL2.50ch08	480001	1480000	980000	5	15	0.194	19	0.564	0.37	-0.2626	0.2626	-0.3463	0.3463	-0.4214	0.4301	-0.5251	0.5251
SL2.50ch08	490001	1490000	990000	5	15	0.194	19	0.564	0.37	-0.2626	0.2626	-0.3463	0.3463	-0.4214	0.4301	-0.5251	0.5251
SL2.50ch08	500001	1500000	1000000	5	15	0.194	19	0.564	0.37	-0.2626	0.2626	-0.3463	0.3463	-0.4214	0.4301	-0.5251	0.5251
SL2.50ch08	510001	1510000	1010000	5	15	0.194	19	0.564	0.37	-0.2626	0.2626	-0.3463	0.3463	-0.4214	0.4301	-0.5251	0.5251
SL2.50ch08	520001	1520000	1020000	5	15	0.194	19	0.564	0.37	-0.2626	0.2626	-0.3463	0.3463	-0.4214	0.4301	-0.5251	0.5251
SL2.50ch08	530001	1530000	1030000	5	15	0.194	19	0.564	0.37	-0.2626	0.2626	-0.3463	0.3463	-0.4214	0.4301	-0.5251	0.5251
SL2.50ch08	540001	1540000	1040000	5	15	0.194	19	0.564	0.37	-0.2626	0.2626	-0.3463	0.3463	-0.4214	0.4301	-0.5251	0.5251
SL2.50ch08	550001	1550000	1050000	5	15	0.194	19	0.564	0.37	-0.2626	0.2626	-0.3463	0.3463	-0.4214	0.4301	-0.5251	0.5251
SL2.50ch08	890001	1890000	1390000	9	18	0.2978	26	0.3433	0.0456	-0.2394	0.253	-0.3014	0.3138	-0.3699	0.3977	-0.4924	0.4924
SL2.50ch08	900001	1900000	1400000	9	18	0.2978	26	0.3433	0.0456	-0.2394	0.253	-0.3014	0.3138	-0.3699	0.3977	-0.4924	0.4924
SL2.50ch08	910001	1910000	1410000	9	18	0.2978	26	0.3433	0.0456	-0.2394	0.253	-0.3014	0.3138	-0.3699	0.3977	-0.4924	0.4924
SL2.50ch08	920001	1920000	1420000	9	18	0.2978	26	0.3433	0.0456	-0.2394	0.253	-0.3014	0.3138	-0.3699	0.3977	-0.4924	0.4924
SL2.50ch08	930001	1930000	1430000	9	18	0.2978	26	0.3433	0.0456	-0.2394	0.253	-0.3014	0.3138	-0.3699	0.3977	-0.4924	0.4924
SL2.50ch08	940001	1940000	1440000	9	18	0.2978	26	0.3433	0.0456	-0.2394	0.253	-0.3014	0.3138	-0.3699	0.3977	-0.4924	0.4924
SL2.50ch08	950001	1950000	1450000	9	18	0.2978	26	0.3433	0.0456	-0.2394	0.253	-0.3014	0.3138	-0.3699	0.3977	-0.4924	0.4924
SL2.50ch08	960001	1960000	1460000	9	18	0.2978	26	0.3433	0.0456	-0.2394	0.253	-0.3014	0.3138	-0.3699	0.3977	-0.4924	0.4924
SL2.50ch08	970001	1970000	1470000	9	18	0.2978	26	0.3433	0.0456	-0.2394	0.253	-0.3014	0.3138	-0.3699	0.3977	-0.4924	0.4924
SL2.50ch08	980001	1980000	1480000	9	18	0.2978	26	0.3433	0.0456	-0.2394	0.253	-0.3014	0.3138	-0.3699	0.3977	-0.4924	0.4924
SL2.50ch08	990001	1990000	1490000	9	18	0.2978	26	0.3433	0.0456	-0.2394	0.253	-0.3014	0.3138	-0.3699	0.3977	-0.4924	0.4924
SL2.50ch08	1000001	2000000	1500000	9	18	0.2978	26	0.3433	0.0456	-0.2394	0.253	-0.3014	0.3138	-0.3699	0.3977	-0.4924	0.4924
SL2.50ch08	1010001	2010000	1510000	9	18	0.2978	26	0.3433	0.0456	-0.2394	0.253	-0.3014	0.3138	-0.3699	0.3977	-0.4924	0.4924
SL2.50ch08	1020001	2020000	1520000	10	20	0.3	27	0.327	0.027	-0.2361	0.2483	-0.2978	0.3089	-0.3624	0.3874	-0.4814	0.4814
SL2.50ch08	1030001	2030000	1530000	10	20	0.3	27	0.327	0.027	-0.2361	0.2483	-0.2978	0.3089	-0.3624	0.3874	-0.4814	0.4814
SL2.50ch08	1040001	2040000	1540000	10	20	0.3	27	0.327	0.027	-0.2361	0.2483	-0.2978	0.3089	-0.3624	0.3874	-0.4814	0.4814
SL2.50ch08	1050001	2050000	1550000	11	21	0.2964	26	0.3818	0.0855	-0.2389	0.25	-0.301	0.3111	-0.3658	0.3885	-0.4862	0.4862
SL2.50ch08	1060001	2060000	1560000	11	21	0.2964	26	0.3818	0.0855	-0.2389	0.25	-0.301	0.3111	-0.3658	0.3885	-0.4862	0.4862
SL2.50ch08	1070001	2070000	1570000	11	21	0.2964	26	0.3818	0.0855	-0.2389	0.25	-0.301	0.3111	-0.3658	0.3885	-0.4862	0.4862
SL2.50ch08	1080001	2080000	1580000	11	21	0.2964	26	0.3818	0.0855	-0.2389	0.25	-0.301	0.3111	-0.3658	0.3885	-0.4862	0.4862
SL2.50ch08	1090001	2090000	1590000	11	21	0.2964	26	0.3818	0.0855	-0.2389	0.25	-0.301	0.3111	-0.3658	0.3885	-0.4862	0.4862
SL2.50ch08	1100001	2100000	1600000	11	21	0.2964	26	0.3818	0.0855	-0.2389	0.25	-0.301	0.3111	-0.3658	0.3885	-0.4862	0.4862
SL2.50ch08	1110001	2110000	1610000	11	21	0.2964	26	0.3818	0.0855	-0.2389	0.25	-0.301	0.3111	-0.3658	0.3885	-0.4862	0.4862
SL2.50ch08	1120001	2120000	1620000	11	21	0.2964	26	0.3818	0.0855	-0.2389	0.25	-0.301	0.3111	-0.3658	0.3885	-0.4862	0.4862
SL2.50ch08	1130001	2130000	1630000	11	21	0.2964	26	0.3818	0.0855	-0.2389	0.25	-0.301	0.3111	-0.3658	0.3885	-0.4862	0.4862
SL2.50ch08	1140001	2140000	1640000	11	21	0.2964	26	0.3818	0.0855	-0.2389	0.25	-0.301	0.3111	-0.3658	0.3885	-0.4862	0.4862
SL2.50ch08	1150001	2150000	1650000	11	21	0.2964	26	0.3818	0.0855	-0.2389	0.25	-0.301	0.3111	-0.3658	0.3885	-0.4862	0.4862
SL2.50ch08	1160001	2160000	1660000	11	21	0.2964	26	0.3818	0.0855	-0.2389	0.25	-0.301	0.3111	-0.3658	0.3885	-0.4862	0.4862
SL2.50ch08	1170001	2170000	1670000	11	21	0.2964	26	0.3818	0.0855	-0.2389	0.25	-0.301	0.3111	-0.3658	0.3885	-0.4862	0.4862
SL2.50ch08	1180001	2180000	1680000	11	21	0.2964	26	0.3818	0.0855	-0.2389	0.25	-0.301	0.3111	-0.3658	0.3885	-0.4862	0.4862
SL2.50ch08	1190001	2190000	1690000	11	21	0.2964	26	0.3818	0.0855	-0.2389	0.25	-0.301	0.3111	-0.3658	0.3885	-0.4862	0.4862
SL2.50ch08	1200001	2200000	1700000	11	21	0.2964	26	0.3818	0.0855	-0.2389	0.25	-0.301	0.3111	-0.3658	0.3885	-0.4862	0.4862
SL2.50ch08	1210001	2210000	1710000	11	21	0.2964	26	0.3818	0.0855	-0.2389	0.25	-0.301	0.3111	-0.3658	0.3885	-0.4862	0.4862
SL2.50ch08	1220001	2220000	1720000	12	22	0.3	26	0.4025	0.1025	-0.2375	0.2477	-0.2975	0.3068	-0.3631	0.3839	-0.4858	0.4827
SL2.50ch08	1230001	2230000	1730000	12	22	0.3	26	0.4025	0.1025	-0.2375	0.2477	-0.2975	0.3068	-0.3631	0.3839	-0.4858	0.4827
SL2.50ch08	1240001	2240000	1740000	12	22	0.3	26	0.4025	0.1025	-0.2375	0.2477	-0.2975	0.3068	-0.3631	0.3839	-0.4858	0.4827
SL2.50ch08	1250001	2250000	1750000	12	22	0.3	26	0.4025	0.1025	-0.2375	0.2477	-0.2975	0.3068	-0.3631	0.3839	-0.4858	0.4827
SL2.50ch08	1260001	2260000	1760000	12	22	0.3	26	0.4025	0.1025	-0.2375	0.2477	-0.2975	0.3068	-0.3631	0.3839	-0.4858	0.4827
SL2.50ch08	1270001	2270000	1770000	12	22	0.3	26	0.4025	0.1025	-0.2375	0.2477	-0.2975	0.3068	-0.3631	0.3839	-0.4858	0.4827
SL2.50ch08	1280001	2280000	1780000	12	22	0.3	26	0.4025	0.1025	-0.2375	0.2477	-0.2975	0.3068	-0.3631	0.3839	-0.4858	0.4827
SL2.50ch08	1290001	2290000	1790000	12	22	0.3	26	0.4025	0.1025	-0.2375	0.2477	-0.2975	0.3068	-0.3631	0.3839	-0.4858	0.4827
SL2.50ch08	1300001	2300000	1800000	12	22	0.3	26	0.4025	0.1025	-0.2375	0.2477	-0.2975	0.3068	-0.3631	0.3839	-0.4858	0.4827
SL2.50ch08	1310001	2310000	1810000	12	22	0.3	26	0.4025	0.1025	-0.2375	0.2477	-0.2975	0.3068	-0.3631	0.3839	-0.4858	0.4827
SL2.50ch08	1320001	2320000	1820000	12	22	0.3	26	0.4025	0.1025	-0.2375	0.2477	-0.2975	0.3068	-0.3631	0.3839	-0.4858	0.4827
SL2.50ch08	1330001	2330000	1830000	12	22	0.3	26	0.4025	0.1025	-0.2375	0.2477	-0.2975	0.3068	-0.3631	0.3839	-0.4858	0.4827
SL2.50ch08	1340001	2340000	1840000	11	22	0.3045	26	0.3655	0.0609	-0.2363	0.2474	-0.2973	0.3074	-0.3643	0.387	-0.4845	0.4811
SL2.50ch08	1350001	2350000	1850000	11	22	0.3045	26	0.3655	0.0609	-0.2363	0.2474	-0.2973	0.3074	-0.3643	0.387	-0.4845	0.4811
SL2.50ch08	1360001	2360000	1860000	11	22	0.3045	26	0.3655	0.0609	-0.2363	0.2474	-0.2973	0.3074	-0.3643	0.387	-0.4845	0.4811
SL2.50ch08	1370001	2370000	1870000	11	22	0.3045	26	0.3655	0.0609	-0.2363	0.2474	-0.2973	0.3074	-0.3643	0.387	-0.4845	0.4811
SL2.50ch08	1380001	2380000	1880000	11	22	0.3045	26	0.3655	0.0609	-0.2363	0.2474	-0.2973	0.3074	-0.3643	0.387	-0.4845	0.4811
SL2.50ch08	1390001	2390000	1890000	11	22	0.3045	26	0.3655	0.0609	-0.2363	0.2474	-0.2973	0.3074	-0.3643	0.387	-0.4845	0.4811
SL2.50ch08	1400001	2400000	1900000	12	22	0.2917	26	0.3658	0.0742	-0.2342	0.2487	-0.2988	0.3081	-0.3646	0.3855	-0.4836	0.4805
SL2.50ch08	1410001	2410000	1910000	12	22	0.2917	26	0.3658	0.0742	-0.2342	0.2487	-0.2988	0.3081	-0.3646	0.3855	-0.4836	0.4805
SL2.50ch08	1420001	2420000	1920000	12	22	0.2917	26	0.3658	0.0742	-0.2342	0.2487	-0.2988	0.3081	-0.3646	0.3855	-0.4836	0.4805
SL2.50ch08	1430001	2430000	1930000	12	22	0.2917	26	0.3658	0.0742	-0.2342	0.2487	-0.2988	0.3081	-0.3646	0.3855	-0.4836	0.4805
SL2.50ch08	1440001	2440000	1940000	12	22	0.2917	26	0.3658	0.0742	-0.2342	0.2487	-0.2988	0.3081	-0.3646	0.3855	-0.4836	0.4805
SL2.50ch08	1450001	2450000	1950000	12	22	0.2917	26	0.3658	0.0742	-0.2342	0.2487	-0.2988	0.3081	-0.3646	0.3855	-0.4836	0.4805
SL2.50ch08	1460001	2460000	1960000	12	22	0.2917	26	0.3658	0.0742	-0.2342	0.2487	-0.2988	0.3081	-0.3646	0.3855	-0.4836	0.4805
SL2.50ch08	1470001	2470000	1970000	12	22	0.2917	26	0.3658	0.0742	-0.2342	0.2487	-0.2988	0.3081	-0.3646	0.3855	-0.4836	0.4805
SL2.50ch08	1480001	2480000	1980000	12	22	0.2917	26	0.3658	0.0742	-0.2342	0.2487	-0.2988	0.3081	-0.3646	0.3855	-0.4836	0.4805
SL2.50ch08	1490001	2490000	1990000	12	22	0.2917	26	0.3658	0.0742	-0.2342	0.2487	-0.2988	0.3081	-0.3646	0.3855	-0.4836	0.4805
SL2.50ch08	1500001	2500000	2000000	13	22	0.2985	26	0.3985	0.1	-0.2339	0.2533	-0.3054	0.314	-0.3662	0.3913	-0.4878	0.4849
SL2.50ch08	1510001	2510000	2010000	13	22	0.2985	26	0.3985	0.1	-0.2339	0.2533	-0.3054	0.314	-0.3662	0.3913	-0.4878	0.4849
SL2.50ch08	1520001	2520000	2020000	13	22	0.2985	26	0.3985	0.1	-0.2339	0.2533	-0.3054	0.314	-0.3662	0.3913	-0.4878	0.4849
SL2.50ch08	1530001	2530000	2030000	13	22	0.2985	26	0.3985	0.1	-0.2339	0.2533	-0.3054	0.314	-0.3662	0.3913	-0.4878	0.4849
SL2.50ch08	1540001	2540000	2040000	13	22	0.2985	26	0.3985	0.1	-0.2339	0.2533	-0.3054	0.314	-0.3662	0.3913	-0.4878	0.4849
SL2.50ch08	1550001	2550000	2050000	13	22	0.2985	26	0.3985	0.1	-0.2339	0.2533	-0.3054	0.314	-0.3662	0.3913	-0.4878	0.4849
SL2.50ch08	1560001	2560000	2060000	13	22	0.2985	26	0.3985	0.1	-0.2339	0.2533	-0.3054	0.314	-0.3662	0.3913	-0.4878	0.4849
SL2.50ch08	1570001	2570000	2070000	13	22	0.2985	26	0.3985	0.1	-0.2339	0.2533	-0.3054	0.314	-0.3662	0.3913	-0.4878	0.4849
SL2.50ch08	1580001	2580000	2080000	13	22	0.2985	26	0.3985	0.1	-0.2339	0.2533	-0.3054	0.314	-0.3662	0.3913	-0.4878	0.4849
SL2.50ch08	1590001	2590000	2090000	13	22	0.2985	26	0.3985	0.1	-0.2339	0.2533	-0.3054	0.314	-0.3662	0.3913	-0.4878	0.4849
SL2.50ch08	1600001	2600000	2100000	13	22	0.2985	26	0.3985	0.1	-0.2339	0.2533	-0.3054	0.314	-0.3662	0.3913	-0.4878	0.4849
SL2.50ch08	1610001	2610000	2110000	13	22	0.2985	26	0.3985	0.1	-0.2339	0.2533	-0.3054	0.314	-0.3662	0.3913	-0.4878	0.4849
SL2.50ch08	1620001	2620000	2120000	13	22	0.2985	26	0.3985	0.1	-0.2339	0.2533	-0.3054	0.314	-0.3662	0.3913	-0.4878	0.4849
SL2.50ch08	1630001	2630000	2130000	13	22	0.2985	26	0.3985	0.1	-0.2339	0.2533	-0.3054	0.314	-0.3662	0.3913	-0.4878	0.4849
SL2.50ch08	1640001	2640000	2140000	13	22	0.2985	26	0.3985	0.1	-0.2339	0.2533	-0.3054	0.314	-0.3662	0.3913	-0.4878	0.4849
SL2.50ch08	1650001	2650000	2150000	13	22	0.2985	26	0.3985	0.1	-0.2339	0.2533	-0.3054	0.314	-0.3662	0.3913	-0.4878	0.4849
SL2.50ch08	1660001	2660000	2160000	13	22	0.2985	26	0.3985	0.1	-0.2339	0.2533	-0.3054	0.314	-0.3662	0.3913	-0.4878	0.4849
SL2.50ch08	1670001	2670000	2170000	13	22	0.2985	26	0.3985	0.1	-0.2339	0.2533	-0.3054	0.314	-0.3662	0.3913	-0.4878	0.4849
SL2.50ch08	1680001	2680000	2180000	13	22	0.2985	26	0.3985	0.1	-0.2339	0.2533	-0.3054	0.314	-0.3662	0.3913	-0.4878	0.4849
SL2.50ch08	1690001	2690000	2190000	13	22	0.2985	26	0.3985	0.1	-0.2339	0.2533	-0.3054	0.314	-0.3662	0.3913	-0.4878	0.4849
SL2.50ch08	1700001	2700000	2200000	13	22	0.2985	26	0.3985	0.1	-0.2339	0.2533	-0.3054	0.314	-0.3662	0.3913	-0.4878	0.4849
SL2.50ch08	1710001	2710000	2210000	13	22	0.2985	26	0.3985	0.1	-0.2339	0.2533	-0.3054	0.314	-0.3662	0.3913	-0.4878	0.4849
SL2.50ch08	1720001	2720000	2220000	13	22	0.2985	26	0.3985	0.1	-0.2339	0.2533	-0.3054	0.314	-0.3662	0.3913	-0.4878	0.4849
SL2.50ch08	1730001	2730000	2230000	13	22	0.2985	26	0.3985	0.1	-0.2339	0.2533	-0.3054	0.314	-0.3662	0.3913	-0.4878	0.4849
SL2.50ch08	1740001	2740000	2240000	13	22	0.2985	26	0.3985	0.1	-0.2339	0.2533	-0.3054	0.314	-0.3662	0.3913	-0.4878	0.4849
SL2.50ch08	1750001	2750000	2250000	13	22	0.2985	26	0.3985	0.1	-0.2339	0.2533	-0.3054	0.314	-0.3662	0.3913	-0.4878	0.4849
SL2.50ch08	1760001	2760000	2260000	13	22	0.2985	26	0.3985	0.1	-0.2339	0.2533	-0.3054	0.314	-0.3662	0.3913	-0.4878	0.4849
SL2.50ch08	1770001	2770000	2270000	13	22	0.2985	26	0.3985	0.1	-0.2339	0.2533	-0.3054	0.314	-0.3662	0.3913	-0.4878	0.4849
SL2.50ch08	1780001	2780000	2280000	13	22	0.2985	26	0.3985	0.1	-0.2339	0.2533	-0.3054	0.314	-0.3662	0.3913	-0.4878	0.4849
SL2.50ch08	1790001	2790000	2290000	13	22	0.2985	26	0.3985	0.1	-0.2339	0.2533	-0.3054	0.314	-0.3662	0.3913	-0.4878	0.4849
SL2.50ch08	1800001	2800000	2300000	13	22	0.2985	26	0.3985	0.1	-0.2339	0.2533	-0.3054	0.314	-0.3662	0.3913	-0.4878	0.4849
SL2.50ch08	1810001	2810000	2310000	13	22	0.2985	26	0.3985	0.1	-0.2339	0.2533	-0.3054	0.314	-0.3662	0.3913	-0.4878	0.4849
SL2.50ch08	1820001	2820000	2320000	12	22	0.3058	25	0.3992	0.0933	-0.2326	0.257	-0.3066	0.3158	-0.3689	0.3961	-0.4902	0.4872
SL2.50ch08	1830001	2830000	2330000	12	22	0.3058	25	0.3992	0.0933	-0.2326	0.257	-0.3066	0.3158	-0.3689	0.3961	-0.4902	0.4872
SL2.50ch08	1840001	2840000	2340000	12	22	0.3058	25	0.3992	0.0933	-0.2326	0.257	-0.3066	0.3158	-0.3689	0.3961	-0.4902	0.4872
SL2.50ch08	1850001	2850000	2350000	12	22	0.3058	25	0.3992	0.0933	-0.2326	0.257	-0.3066	0.3158	-0.3689	0.3961	-0.4902	0.4872
SL2.50ch08	1860001	2860000	2360000	12	22	0.3058	25	0.3992	0.0933	-0.2326	0.257	-0.3066	0.3158	-0.3689	0.3961	-0.4902	0.4872
SL2.50ch08	1870001	2870000	2370000	12	22	0.3058	25	0.3992	0.0933	-0.2326	0.257	-0.3066	0.3158	-0.3689	0.3961	-0.4902	0.4872
SL2.50ch08	1880001	2880000	2380000	12	22	0.3058	25	0.3992	0.0933	-0.2326	0.257	-0.3066	0.3158	-0.3689	0.3961	-0.4902	0.4872
SL2.50ch08	1890001	2890000	2390000	7	23	0.31	22	0.4486	0.1386	-0.2402	0.2587	-0.3264	0.3264	-0.3842	0.3952	-0.5	0.4947
SL2.50ch08	1900001	2900000	2400000	7	23	0.31	22	0.4486	0.1386	-0.2402	0.2587	-0.3264	0.3264	-0.3842	0.3952	-0.5	0.4947
SL2.50ch08	1910001	2910000	2410000	7	23	0.31	22	0.4486	0.1386	-0.2402	0.2587	-0.3264	0.3264	-0.3842	0.3952	-0.5	0.4947
SL2.50ch08	1920001	2920000	2420000	7	23	0.31	22	0.4486	0.1386	-0.2402	0.2587	-0.3264	0.3264	-0.3842	0.3952	-0.5	0.4947
SL2.50ch08	1930001	2930000	2430000	7	23	0.31	22	0.4486	0.1386	-0.2402	0.2587	-0.3264	0.3264	-0.3842	0.3952	-0.5	0.4947
SL2.50ch08	1940001	2940000	2440000	7	23	0.31	22	0.4486	0.1386	-0.2402	0.2587	-0.3264	0.3264	-0.3842	0.3952	-0.5	0.4947
SL2.50ch08	1950001	2950000	2450000	7	23	0.31	22	0.4486	0.1386	-0.2402	0.2587	-0.3264	0.3264	-0.3842	0.3952	-0.5	0.4947
SL2.50ch08	1960001	2960000	2460000	7	23	0.31	22	0.4486	0.1386	-0.2402	0.2587	-0.3264	0.3264	-0.3842	0.3952	-0.5	0.4947
SL2.50ch08	1970001	2970000	2470000	7	23	0.31	22	0.4486	0.1386	-0.2402	0.2587	-0.3264	0.3264	-0.3842	0.3952	-0.5	0.4947
SL2.50ch08	1980001	2980000	2480000	7	23	0.31	22	0.4486	0.1386	-0.2402	0.2587	-0.3264	0.3264	-0.3842	0.3952	-0.5	0.4947
SL2.50ch08	1990001	2990000	2490000	7	23	0.31	22	0.4486	0.1386	-0.2402	0.2587	-0.3264	0.3264	-0.3842	0.3952	-0.5	0.4947
SL2.50ch08	2000001	3000000	2500000	7	23	0.31	22	0.4486	0.1386	-0.2402	0.2587	-0.3264	0.3264	-0.3842	0.3952	-0.5	0.4947
SL2.50ch08	2010001	3010000	2510000	7	23	0.31	22	0.4486	0.1386	-0.2402	0.2587	-0.3264	0.3264	-0.3842	0.3952	-0.5	0.4947
SL2.50ch08	2020001	3020000	2520000	6	20	0.3083	20	0.4933	0.185	-0.2459	0.2675	-0.3367	0.3367	-0.3992	0.4121	-0.5196	0.5135
SL2.50ch08	2030001	3030000	2530000	6	20	0.3083	20	0.4933	0.185	-0.2459	0.2675	-0.3367	0.3367	-0.3992	0.4121	-0.5196	0.5135
SL2.50ch08	2040001	3040000	2540000	6	20	0.3083	20	0.4933	0.185	-0.2459	0.2675	-0.3367	0.3367	-0.3992	0.4121	-0.5196	0.5135
SL2.50ch08	2050001	3050000	2550000	5	19	0.318	21	0.406	0.088	-0.2418	0.2677	-0.3374	0.3374	-0.3991	0.4145	-0.5169	0.5095
SL2.50ch08	2060001	3060000	2560000	5	19	0.318	21	0.406	0.088	-0.2418	0.2677	-0.3374	0.3374	-0.3991	0.4145	-0.5169	0.5095
SL2.50ch08	2070001	3070000	2570000	5	19	0.318	21	0.406	0.088	-0.2418	0.2677	-0.3374	0.3374	-0.3991	0.4145	-0.5169	0.5095
SL2.50ch08	2080001	3080000	2580000	5	19	0.318	21	0.406	0.088	-0.2418	0.2677	-0.3374	0.3374	-0.3991	0.4145	-0.5169	0.5095
SL2.50ch08	2090001	3090000	2590000	5	19	0.318	21	0.406	0.088	-0.2418	0.2677	-0.3374	0.3374	-0.3991	0.4145	-0.5169	0.5095
SL2.50ch08	2100001	3100000	2600000	5	19	0.318	21	0.406	0.088	-0.2418	0.2677	-0.3374	0.3374	-0.3991	0.4145	-0.5169	0.5095
SL2.50ch08	2110001	3110000	2610000	5	19	0.318	21	0.406	0.088	-0.2418	0.2677	-0.3374	0.3374	-0.3991	0.4145	-0.5169	0.5095
SL2.50ch08	2120001	3120000	2620000	5	19	0.318	21	0.406	0.088	-0.2418	0.2677	-0.3374	0.3374	-0.3991	0.4145	-0.5169	0.5095
SL2.50ch08	2130001	3130000	2630000	5	19	0.318	21	0.406	0.088	-0.2418	0.2677	-0.3374	0.3374	-0.3991	0.4145	-0.5169	0.5095
SL2.50ch08	2140001	3140000	2640000	5	19	0.318	21	0.406	0.088	-0.2418	0.2677	-0.3374	0.3374	-0.3991	0.4145	-0.5169	0.5095
SL2.50ch08	2150001	3150000	2650000	5	19	0.318	21	0.406	0.088	-0.2418	0.2677	-0.3374	0.3374	-0.3991	0.4145	-0.5169	0.5095
SL2.50ch08	2160001	3160000	2660000	5	19	0.318	21	0.406	0.088	-0.2418	0.2677	-0.3374	0.3374	-0.3991	0.4145	-0.5169	0.5095
SL2.50ch08	2170001	3170000	2670000	5	19	0.318	21	0.406	0.088	-0.2418	0.2677	-0.3374	0.3374	-0.3991	0.4145	-0.5169	0.5095
SL2.50ch08	2180001	3180000	2680000	5	19	0.318	21	0.406	0.088	-0.2418	0.2677	-0.3374	0.3374	-0.3991	0.4145	-0.5169	0.5095
SL2.50ch08	2190001	3190000	2690000	5	19	0.318	21	0.406	0.088	-0.2418	0.2677	-0.3374	0.3374	-0.3991	0.4145	-0.5169	0.5095
SL2.50ch08	2200001	3200000	2700000	5	19	0.318	21	0.406	0.088	-0.2418	0.2677	-0.3374	0.3374	-0.3991	0.4145	-0.5169	0.5095
SL2.50ch08	2210001	3210000	2710000	5	19	0.318	21	0.406	0.088	-0.2418	0.2677	-0.3374	0.3374	-0.3991	0.4145	-0.5169	0.5095
SL2.50ch08	2220001	3220000	2720000	4	15	0.3125	19	0.35	0.0375	-0.2467	0.2791	-0.3569	0.3569	-0.4155	0.4348	-0.5258	0.5258
SL2.50ch08	2230001	3230000	2730000	4	15	0.3125	19	0.35	0.0375	-0.2467	0.2791	-0.3569	0.3569	-0.4155	0.4348	-0.5258	0.5258
SL2.50ch08	2240001	3240000	2740000	4	15	0.3125	19	0.35	0.0375	-0.2467	0.2791	-0.3569	0.3569	-0.4155	0.4348	-0.5258	0.5258
SL2.50ch08	2250001	3250000	2750000	8	26	0.34	35	0.33	-0.01	-0.2187	0.2385	-0.3011	0.3078	-0.3609	0.3673	-0.4602	0.46
SL2.50ch08	2260001	3260000	2760000	10	28	0.332	35	0.357	0.025	-0.2158	0.2317	-0.2923	0.2976	-0.35	0.3573	-0.4521	0.4481
SL2.50ch08	2270001	3270000	2770000	10	28	0.332	35	0.357	0.025	-0.2158	0.2317	-0.2923	0.2976	-0.35	0.3573	-0.4521	0.4481
SL2.50ch08	2280001	3280000	2780000	10	28	0.332	35	0.357	0.025	-0.2158	0.2317	-0.2923	0.2976	-0.35	0.3573	-0.4521	0.4481
SL2.50ch08	2290001	3290000	2790000	10	28	0.332	35	0.357	0.025	-0.2158	0.2317	-0.2923	0.2976	-0.35	0.3573	-0.4521	0.4481
SL2.50ch08	2300001	3300000	2800000	10	28	0.332	35	0.357	0.025	-0.2158	0.2317	-0.2923	0.2976	-0.35	0.3573	-0.4521	0.4481
SL2.50ch08	2310001	3310000	2810000	10	28	0.332	35	0.357	0.025	-0.2158	0.2317	-0.2923	0.2976	-0.35	0.3573	-0.4521	0.4481
SL2.50ch08	2320001	3320000	2820000	10	28	0.332	35	0.357	0.025	-0.2158	0.2317	-0.2923	0.2976	-0.35	0.3573	-0.4521	0.4481
SL2.50ch08	2330001	3330000	2830000	10	28	0.332	35	0.357	0.025	-0.2158	0.2317	-0.2923	0.2976	-0.35	0.3573	-0.4521	0.4481
SL2.50ch08	2340001	3340000	2840000	10	28	0.332	35	0.357	0.025	-0.2158	0.2317	-0.2923	0.2976	-0.35	0.3573	-0.4521	0.4481
SL2.50ch08	2350001	3350000	2850000	10	28	0.332	35	0.357	0.025	-0.2158	0.2317	-0.2923	0.2976	-0.35	0.3573	-0.4521	0.4481
SL2.50ch08	2360001	3360000	2860000	10	28	0.332	35	0.357	0.025	-0.2158	0.2317	-0.2923	0.2976	-0.35	0.3573	-0.4521	0.4481
SL2.50ch08	2370001	3370000	2870000	10	28	0.332	35	0.357	0.025	-0.2158	0.2317	-0.2923	0.2976	-0.35	0.3573	-0.4521	0.4481
SL2.50ch08	2380001	3380000	2880000	10	28	0.332	35	0.357	0.025	-0.2158	0.2317	-0.2923	0.2976	-0.35	0.3573	-0.4521	0.4481
SL2.50ch08	2390001	3390000	2890000	10	28	0.332	35	0.357	0.025	-0.2158	0.2317	-0.2923	0.2976	-0.35	0.3573	-0.4521	0.4481
SL2.50ch08	2400001	3400000	2900000	9	29	0.3522	37	0.3556	0.0033	-0.2164	0.2282	-0.2896	0.2956	-0.3479	0.3561	-0.4497	0.4452
SL2.50ch08	2410001	3410000	2910000	9	29	0.3522	37	0.3556	0.0033	-0.2164	0.2282	-0.2896	0.2956	-0.3479	0.3561	-0.4497	0.4452
SL2.50ch08	2420001	3420000	2920000	9	29	0.3522	37	0.3556	0.0033	-0.2164	0.2282	-0.2896	0.2956	-0.3479	0.3561	-0.4497	0.4452
SL2.50ch08	2430001	3430000	2930000	9	29	0.3522	37	0.3556	0.0033	-0.2164	0.2282	-0.2896	0.2956	-0.3479	0.3561	-0.4497	0.4452
SL2.50ch08	2440001	3440000	2940000	9	29	0.3522	37	0.3556	0.0033	-0.2164	0.2282	-0.2896	0.2956	-0.3479	0.3561	-0.4497	0.4452
SL2.50ch08	2450001	3450000	2950000	9	29	0.3522	37	0.3556	0.0033	-0.2164	0.2282	-0.2896	0.2956	-0.3479	0.3561	-0.4497	0.4452
SL2.50ch08	2460001	3460000	2960000	9	29	0.3522	37	0.3556	0.0033	-0.2164	0.2282	-0.2896	0.2956	-0.3479	0.3561	-0.4497	0.4452
SL2.50ch08	2470001	3470000	2970000	9	29	0.3522	37	0.3556	0.0033	-0.2164	0.2282	-0.2896	0.2956	-0.3479	0.3561	-0.4497	0.4452
SL2.50ch08	2480001	3480000	2980000	9	29	0.3522	37	0.3556	0.0033	-0.2164	0.2282	-0.2896	0.2956	-0.3479	0.3561	-0.4497	0.4452
SL2.50ch08	2490001	3490000	2990000	9	29	0.3522	37	0.3556	0.0033	-0.2164	0.2282	-0.2896	0.2956	-0.3479	0.3561	-0.4497	0.4452
SL2.50ch08	2500001	3500000	3000000	8	30	0.3488	39	0.3012	-0.0475	-0.2146	0.2182	-0.2778	0.2844	-0.3433	0.3429	-0.4386	0.4336
SL2.50ch08	2510001	3510000	3010000	8	30	0.3488	39	0.3012	-0.0475	-0.2146	0.2182	-0.2778	0.2844	-0.3433	0.3429	-0.4386	0.4336
SL2.50ch08	2520001	3520000	3020000	8	30	0.3488	39	0.3012	-0.0475	-0.2146	0.2182	-0.2778	0.2844	-0.3433	0.3429	-0.4386	0.4336
SL2.50ch08	2530001	3530000	3030000	9	28	0.31	36	0.3122	0.0022	-0.2211	0.2243	-0.2873	0.2932	-0.3557	0.3553	-0.4505	0.446
SL2.50ch08	2540001	3540000	3040000	9	28	0.31	36	0.3122	0.0022	-0.2211	0.2243	-0.2873	0.2932	-0.3557	0.3553	-0.4505	0.446
SL2.50ch08	2550001	3550000	3050000	9	28	0.31	36	0.3122	0.0022	-0.2211	0.2243	-0.2873	0.2932	-0.3557	0.3553	-0.4505	0.446
SL2.50ch08	2560001	3560000	3060000	9	28	0.31	36	0.3122	0.0022	-0.2211	0.2243	-0.2873	0.2932	-0.3557	0.3553	-0.4505	0.446
SL2.50ch08	2570001	3570000	3070000	14	22	0.375	28	0.2286	-0.1464	-0.2439	0.2459	-0.3184	0.3162	-0.3883	0.3881	-0.4931	0.4842
SL2.50ch08	2580001	3580000	3080000	15	25	0.3767	29	0.23	-0.1467	-0.2415	0.242	-0.3138	0.3118	-0.3819	0.3816	-0.4852	0.4756
SL2.50ch08	2590001	3590000	3090000	15	25	0.3767	29	0.23	-0.1467	-0.2415	0.242	-0.3138	0.3118	-0.3819	0.3816	-0.4852	0.4756
SL2.50ch08	2600001	3600000	3100000	16	29	0.3756	31	0.2431	-0.1325	-0.2365	0.237	-0.3083	0.3064	-0.3741	0.3739	-0.4771	0.466
SL2.50ch08	2610001	3610000	3110000	16	29	0.3756	31	0.2431	-0.1325	-0.2365	0.237	-0.3083	0.3064	-0.3741	0.3739	-0.4771	0.466
SL2.50ch08	2620001	3620000	3120000	16	29	0.3756	31	0.2431	-0.1325	-0.2365	0.237	-0.3083	0.3064	-0.3741	0.3739	-0.4771	0.466
SL2.50ch08	2630001	3630000	3130000	16	29	0.3756	31	0.2431	-0.1325	-0.2365	0.237	-0.3083	0.3064	-0.3741	0.3739	-0.4771	0.466
SL2.50ch08	2640001	3640000	3140000	16	29	0.3756	31	0.2431	-0.1325	-0.2365	0.237	-0.3083	0.3064	-0.3741	0.3739	-0.4771	0.466
SL2.50ch08	2650001	3650000	3150000	16	29	0.3756	31	0.2431	-0.1325	-0.2365	0.237	-0.3083	0.3064	-0.3741	0.3739	-0.4771	0.466
SL2.50ch08	2660001	3660000	3160000	16	29	0.3756	31	0.2431	-0.1325	-0.2365	0.237	-0.3083	0.3064	-0.3741	0.3739	-0.4771	0.466
SL2.50ch08	2670001	3670000	3170000	16	29	0.3756	31	0.2431	-0.1325	-0.2365	0.237	-0.3083	0.3064	-0.3741	0.3739	-0.4771	0.466
SL2.50ch08	2680001	3680000	3180000	16	29	0.3756	31	0.2431	-0.1325	-0.2365	0.237	-0.3083	0.3064	-0.3741	0.3739	-0.4771	0.466
SL2.50ch08	2690001	3690000	3190000	16	29	0.3756	31	0.2431	-0.1325	-0.2365	0.237	-0.3083	0.3064	-0.3741	0.3739	-0.4771	0.466
SL2.50ch08	2700001	3700000	3200000	16	29	0.3756	31	0.2431	-0.1325	-0.2365	0.237	-0.3083	0.3064	-0.3741	0.3739	-0.4771	0.466
SL2.50ch08	2710001	3710000	3210000	16	29	0.3756	31	0.2431	-0.1325	-0.2365	0.237	-0.3083	0.3064	-0.3741	0.3739	-0.4771	0.466
SL2.50ch08	2720001	3720000	3220000	16	29	0.3756	31	0.2431	-0.1325	-0.2365	0.237	-0.3083	0.3064	-0.3741	0.3739	-0.4771	0.466
SL2.50ch08	2730001	3730000	3230000	16	29	0.3756	31	0.2431	-0.1325	-0.2365	0.237	-0.3083	0.3064	-0.3741	0.3739	-0.4771	0.466
SL2.50ch08	2740001	3740000	3240000	16	29	0.3756	31	0.2431	-0.1325	-0.2365	0.237	-0.3083	0.3064	-0.3741	0.3739	-0.4771	0.466
SL2.50ch08	2750001	3750000	3250000	16	29	0.3756	31	0.2431	-0.1325	-0.2365	0.237	-0.3083	0.3064	-0.3741	0.3739	-0.4771	0.466
SL2.50ch08	2760001	3760000	3260000	16	29	0.3756	31	0.2431	-0.1325	-0.2365	0.237	-0.3083	0.3064	-0.3741	0.3739	-0.4771	0.466
SL2.50ch08	2770001	3770000	3270000	16	29	0.3756	31	0.2431	-0.1325	-0.2365	0.237	-0.3083	0.3064	-0.3741	0.3739	-0.4771	0.466
SL2.50ch08	2780001	3780000	3280000	16	29	0.3756	31	0.2431	-0.1325	-0.2365	0.237	-0.3083	0.3064	-0.3741	0.3739	-0.4771	0.466
SL2.50ch08	2790001	3790000	3290000	16	29	0.3756	31	0.2431	-0.1325	-0.2365	0.237	-0.3083	0.3064	-0.3741	0.3739	-0.4771	0.466
SL2.50ch08	2800001	3800000	3300000	16	29	0.3756	31	0.2431	-0.1325	-0.2365	0.237	-0.3083	0.3064	-0.3741	0.3739	-0.4771	0.466
SL2.50ch08	2810001	3810000	3310000	16	29	0.3756	31	0.2431	-0.1325	-0.2365	0.237	-0.3083	0.3064	-0.3741	0.3739	-0.4771	0.466
SL2.50ch08	2820001	3820000	3320000	16	29	0.3756	31	0.2431	-0.1325	-0.2365	0.237	-0.3083	0.3064	-0.3741	0.3739	-0.4771	0.466
SL2.50ch08	2830001	3830000	3330000	16	29	0.3756	31	0.2431	-0.1325	-0.2365	0.237	-0.3083	0.3064	-0.3741	0.3739	-0.4771	0.466
SL2.50ch08	2840001	3840000	3340000	16	29	0.3756	31	0.2431	-0.1325	-0.2365	0.237	-0.3083	0.3064	-0.3741	0.3739	-0.4771	0.466
SL2.50ch08	2850001	3850000	3350000	16	29	0.3756	31	0.2431	-0.1325	-0.2365	0.237	-0.3083	0.3064	-0.3741	0.3739	-0.4771	0.466
SL2.50ch08	2860001	3860000	3360000	16	29	0.3756	31	0.2431	-0.1325	-0.2365	0.237	-0.3083	0.3064	-0.3741	0.3739	-0.4771	0.466
SL2.50ch08	2870001	3870000	3370000	16	29	0.3756	31	0.2431	-0.1325	-0.2365	0.237	-0.3083	0.3064	-0.3741	0.3739	-0.4771	0.466
SL2.50ch08	2880001	3880000	3380000	16	29	0.3756	31	0.2431	-0.1325	-0.2365	0.237	-0.3083	0.3064	-0.3741	0.3739	-0.4771	0.466
SL2.50ch08	2890001	3890000	3390000	14	31	0.3779	33	0.2607	-0.1171	-0.2313	0.2319	-0.3004	0.2983	-0.3626	0.3624	-0.4673	0.4546
SL2.50ch08	2900001	3900000	3400000	14	31	0.3779	33	0.2607	-0.1171	-0.2313	0.2319	-0.3004	0.2983	-0.3626	0.3624	-0.4673	0.4546
SL2.50ch08	2910001	3910000	3410000	14	31	0.3779	33	0.2607	-0.1171	-0.2313	0.2319	-0.3004	0.2983	-0.3626	0.3624	-0.4673	0.4546
SL2.50ch08	2920001	3920000	3420000	14	31	0.3779	33	0.2607	-0.1171	-0.2313	0.2319	-0.3004	0.2983	-0.3626	0.3624	-0.4673	0.4546
SL2.50ch08	2930001	3930000	3430000	14	31	0.3779	33	0.2607	-0.1171	-0.2313	0.2319	-0.3004	0.2983	-0.3626	0.3624	-0.4673	0.4546
SL2.50ch08	2940001	3940000	3440000	15	30	0.3847	32	0.2627	-0.122	-0.2349	0.2354	-0.3042	0.3022	-0.367	0.3668	-0.479	0.4624
SL2.50ch08	2950001	3950000	3450000	15	30	0.3847	32	0.2627	-0.122	-0.2349	0.2354	-0.3042	0.3022	-0.367	0.3668	-0.479	0.4624
SL2.50ch08	2960001	3960000	3460000	15	30	0.3847	32	0.2627	-0.122	-0.2349	0.2354	-0.3042	0.3022	-0.367	0.3668	-0.479	0.4624
SL2.50ch08	2970001	3970000	3470000	16	29	0.3656	31	0.29	-0.0756	-0.239	0.2395	-0.3102	0.3083	-0.3753	0.3751	-0.4866	0.471
SL2.50ch08	2980001	3980000	3480000	16	29	0.3656	31	0.29	-0.0756	-0.239	0.2395	-0.3102	0.3083	-0.3753	0.3751	-0.4866	0.471
SL2.50ch08	2990001	3990000	3490000	16	29	0.3656	31	0.29	-0.0756	-0.239	0.2395	-0.3102	0.3083	-0.3753	0.3751	-0.4866	0.471
SL2.50ch08	3000001	4000000	3500000	16	29	0.3656	31	0.29	-0.0756	-0.239	0.2395	-0.3102	0.3083	-0.3753	0.3751	-0.4866	0.471
SL2.50ch08	3010001	4010000	3510000	16	29	0.3656	31	0.29	-0.0756	-0.239	0.2395	-0.3102	0.3083	-0.3753	0.3751	-0.4866	0.471
SL2.50ch08	3020001	4020000	3520000	16	29	0.3656	31	0.29	-0.0756	-0.239	0.2395	-0.3102	0.3083	-0.3753	0.3751	-0.4866	0.471
SL2.50ch08	3030001	4030000	3530000	16	29	0.3656	31	0.29	-0.0756	-0.239	0.2395	-0.3102	0.3083	-0.3753	0.3751	-0.4866	0.471
SL2.50ch08	3040001	4040000	3540000	16	29	0.3656	31	0.29	-0.0756	-0.239	0.2395	-0.3102	0.3083	-0.3753	0.3751	-0.4866	0.471
SL2.50ch08	3050001	4050000	3550000	16	29	0.3656	31	0.29	-0.0756	-0.239	0.2395	-0.3102	0.3083	-0.3753	0.3751	-0.4866	0.471
SL2.50ch08	3060001	4060000	3560000	16	29	0.3656	31	0.29	-0.0756	-0.239	0.2395	-0.3102	0.3083	-0.3753	0.3751	-0.4866	0.471
SL2.50ch08	3070001	4070000	3570000	17	29	0.3541	30	0.2982	-0.0559	-0.2417	0.2422	-0.3129	0.3112	-0.3785	0.3783	-0.4957	0.4769
SL2.50ch08	3080001	4080000	3580000	17	29	0.3541	30	0.2982	-0.0559	-0.2417	0.2422	-0.3129	0.3112	-0.3785	0.3783	-0.4957	0.4769
SL2.50ch08	3090001	4090000	3590000	17	29	0.3541	30	0.2982	-0.0559	-0.2417	0.2422	-0.3129	0.3112	-0.3785	0.3783	-0.4957	0.4769
SL2.50ch08	3100001	4100000	3600000	19	31	0.3442	31	0.3068	-0.0374	-0.2363	0.2367	-0.3053	0.3064	-0.3693	0.3704	-0.485	0.4694
SL2.50ch08	3110001	4110000	3610000	20	30	0.347	30	0.306	-0.041	-0.2378	0.2382	-0.3067	0.3078	-0.3708	0.3719	-0.4874	0.4726
SL2.50ch08	3120001	4120000	3620000	20	30	0.347	30	0.306	-0.041	-0.2378	0.2382	-0.3067	0.3078	-0.3708	0.3719	-0.4874	0.4726
SL2.50ch08	3130001	4130000	3630000	20	30	0.347	30	0.306	-0.041	-0.2378	0.2382	-0.3067	0.3078	-0.3708	0.3719	-0.4874	0.4726
SL2.50ch08	3140001	4140000	3640000	21	30	0.339	30	0.32	-0.019	-0.236	0.2383	-0.3054	0.3064	-0.3703	0.3713	-0.4832	0.4729
SL2.50ch08	3150001	4150000	3650000	21	30	0.339	30	0.32	-0.019	-0.236	0.2383	-0.3054	0.3064	-0.3703	0.3713	-0.4832	0.4729
SL2.50ch08	3160001	4160000	3660000	21	30	0.339	30	0.32	-0.019	-0.236	0.2383	-0.3054	0.3064	-0.3703	0.3713	-0.4832	0.4729
SL2.50ch08	3170001	4170000	3670000	21	30	0.339	30	0.32	-0.019	-0.236	0.2383	-0.3054	0.3064	-0.3703	0.3713	-0.4832	0.4729
SL2.50ch08	3180001	4180000	3680000	21	30	0.339	30	0.32	-0.019	-0.236	0.2383	-0.3054	0.3064	-0.3703	0.3713	-0.4832	0.4729
SL2.50ch08	3190001	4190000	3690000	21	30	0.339	30	0.32	-0.019	-0.236	0.2383	-0.3054	0.3064	-0.3703	0.3713	-0.4832	0.4729
SL2.50ch08	3200001	4200000	3700000	21	30	0.339	30	0.32	-0.019	-0.236	0.2383	-0.3054	0.3064	-0.3703	0.3713	-0.4832	0.4729
SL2.50ch08	3210001	4210000	3710000	21	30	0.339	30	0.32	-0.019	-0.236	0.2383	-0.3054	0.3064	-0.3703	0.3713	-0.4832	0.4729
SL2.50ch08	3220001	4220000	3720000	21	30	0.339	30	0.32	-0.019	-0.236	0.2383	-0.3054	0.3064	-0.3703	0.3713	-0.4832	0.4729
SL2.50ch08	3230001	4230000	3730000	26	28	0.3208	28	0.3265	0.0058	-0.2372	0.2417	-0.3041	0.3092	-0.3717	0.3748	-0.4861	0.4778
SL2.50ch08	3240001	4240000	3740000	28	27	0.3236	28	0.3411	0.0175	-0.2407	0.2448	-0.3079	0.3126	-0.3757	0.3787	-0.4973	0.4845
SL2.50ch08	3250001	4250000	3750000	24	26	0.3163	24	0.3462	0.03	-0.249	0.2527	-0.3184	0.3216	-0.3873	0.3918	-0.5144	0.4995
SL2.50ch08	3260001	4260000	3760000	22	25	0.3177	23	0.3355	0.0177	-0.253	0.2571	-0.324	0.3275	-0.3947	0.3986	-0.523	0.5086
SL2.50ch08	3270001	4270000	3770000	22	25	0.3177	23	0.3355	0.0177	-0.253	0.2571	-0.324	0.3275	-0.3947	0.3986	-0.523	0.5086
SL2.50ch08	3280001	4280000	3780000	22	25	0.3177	23	0.3355	0.0177	-0.253	0.2571	-0.324	0.3275	-0.3947	0.3986	-0.523	0.5086
SL2.50ch08	3290001	4290000	3790000	22	25	0.3177	23	0.3355	0.0177	-0.253	0.2571	-0.324	0.3275	-0.3947	0.3986	-0.523	0.5086
SL2.50ch08	3300001	4300000	3800000	22	25	0.3177	23	0.3355	0.0177	-0.253	0.2571	-0.324	0.3275	-0.3947	0.3986	-0.523	0.5086
SL2.50ch08	3310001	4310000	3810000	22	25	0.3177	23	0.3355	0.0177	-0.253	0.2571	-0.324	0.3275	-0.3947	0.3986	-0.523	0.5086
SL2.50ch08	3320001	4320000	3820000	22	25	0.3177	23	0.3355	0.0177	-0.253	0.2571	-0.324	0.3275	-0.3947	0.3986	-0.523	0.5086
SL2.50ch08	3330001	4330000	3830000	22	25	0.3177	23	0.3355	0.0177	-0.253	0.2571	-0.324	0.3275	-0.3947	0.3986	-0.523	0.5086
SL2.50ch08	3340001	4340000	3840000	23	25	0.3165	24	0.3522	0.0357	-0.2519	0.2543	-0.3225	0.3245	-0.3915	0.3939	-0.5199	0.5033
SL2.50ch08	3350001	4350000	3850000	23	25	0.3165	24	0.3522	0.0357	-0.2519	0.2543	-0.3225	0.3245	-0.3915	0.3939	-0.5199	0.5033
SL2.50ch08	3360001	4360000	3860000	24	25	0.3204	24	0.3729	0.0525	-0.2518	0.2541	-0.3216	0.3235	-0.3898	0.392	-0.5191	0.5031
SL2.50ch08	3370001	4370000	3870000	25	25	0.3208	23	0.388	0.0672	-0.2517	0.254	-0.3207	0.3225	-0.3882	0.3904	-0.5183	0.503
SL2.50ch08	3380001	4380000	3880000	25	25	0.3208	23	0.388	0.0672	-0.2517	0.254	-0.3207	0.3225	-0.3882	0.3904	-0.5183	0.503
SL2.50ch08	3390001	4390000	3890000	37	25	0.2954	27	0.3832	0.0878	-0.2381	0.2439	-0.3049	0.3062	-0.3708	0.3714	-0.4902	0.4885
SL2.50ch08	3400001	4400000	3900000	37	25	0.2954	27	0.3832	0.0878	-0.2381	0.2439	-0.3049	0.3062	-0.3708	0.3714	-0.4902	0.4885
SL2.50ch08	3410001	4410000	3910000	37	25	0.2954	27	0.3832	0.0878	-0.2381	0.2439	-0.3049	0.3062	-0.3708	0.3714	-0.4902	0.4885
SL2.50ch08	3420001	4420000	3920000	37	25	0.2954	27	0.3832	0.0878	-0.2381	0.2439	-0.3049	0.3062	-0.3708	0.3714	-0.4902	0.4885
SL2.50ch08	3430001	4430000	3930000	37	25	0.2954	27	0.3832	0.0878	-0.2381	0.2439	-0.3049	0.3062	-0.3708	0.3714	-0.4902	0.4885
SL2.50ch08	3440001	4440000	3940000	37	25	0.2954	27	0.3832	0.0878	-0.2381	0.2439	-0.3049	0.3062	-0.3708	0.3714	-0.4902	0.4885
SL2.50ch08	3450001	4450000	3950000	37	25	0.2954	27	0.3832	0.0878	-0.2381	0.2439	-0.3049	0.3062	-0.3708	0.3714	-0.4902	0.4885
SL2.50ch08	3460001	4460000	3960000	37	25	0.2954	27	0.3832	0.0878	-0.2381	0.2439	-0.3049	0.3062	-0.3708	0.3714	-0.4902	0.4885
SL2.50ch08	3470001	4470000	3970000	37	25	0.2954	27	0.3832	0.0878	-0.2381	0.2439	-0.3049	0.3062	-0.3708	0.3714	-0.4902	0.4885
SL2.50ch08	3480001	4480000	3980000	37	25	0.2954	27	0.3832	0.0878	-0.2381	0.2439	-0.3049	0.3062	-0.3708	0.3714	-0.4902	0.4885
SL2.50ch08	3490001	4490000	3990000	37	25	0.2954	27	0.3832	0.0878	-0.2381	0.2439	-0.3049	0.3062	-0.3708	0.3714	-0.4902	0.4885
SL2.50ch08	3500001	4500000	4000000	37	25	0.2954	27	0.3832	0.0878	-0.2381	0.2439	-0.3049	0.3062	-0.3708	0.3714	-0.4902	0.4885
SL2.50ch08	3510001	4510000	4010000	38	25	0.2932	26	0.3826	0.0895	-0.2393	0.245	-0.3062	0.3075	-0.3723	0.3729	-0.4942	0.4907
SL2.50ch08	3520001	4520000	4020000	38	25	0.2932	26	0.3826	0.0895	-0.2393	0.245	-0.3062	0.3075	-0.3723	0.3729	-0.4942	0.4907
SL2.50ch08	3530001	4530000	4030000	37	26	0.3011	27	0.3822	0.0811	-0.2384	0.2443	-0.3047	0.306	-0.3701	0.3707	-0.4928	0.4892
SL2.50ch08	3540001	4540000	4040000	37	26	0.3011	27	0.3822	0.0811	-0.2384	0.2443	-0.3047	0.306	-0.3701	0.3707	-0.4928	0.4892
SL2.50ch08	3550001	4550000	4050000	37	26	0.3011	27	0.3822	0.0811	-0.2384	0.2443	-0.3047	0.306	-0.3701	0.3707	-0.4928	0.4892
SL2.50ch08	3560001	4560000	4060000	37	26	0.3011	27	0.3822	0.0811	-0.2384	0.2443	-0.3047	0.306	-0.3701	0.3707	-0.4928	0.4892
SL2.50ch08	3570001	4570000	4070000	32	28	0.2712	29	0.4297	0.1584	-0.2312	0.2379	-0.2938	0.2979	-0.3581	0.3587	-0.4808	0.4793
SL2.50ch08	3580001	4580000	4080000	34	26	0.2638	28	0.4335	0.1697	-0.2318	0.2411	-0.2963	0.3002	-0.3601	0.363	-0.4845	0.4814
SL2.50ch08	3590001	4590000	4090000	34	26	0.2638	28	0.4335	0.1697	-0.2318	0.2411	-0.2963	0.3002	-0.3601	0.363	-0.4845	0.4814
SL2.50ch08	3600001	4600000	4100000	33	24	0.2609	27	0.4333	0.1724	-0.234	0.2435	-0.2985	0.3024	-0.3632	0.3662	-0.4884	0.4862
SL2.50ch08	3610001	4610000	4110000	33	24	0.2609	27	0.4333	0.1724	-0.234	0.2435	-0.2985	0.3024	-0.3632	0.3662	-0.4884	0.4862
SL2.50ch08	3620001	4620000	4120000	33	24	0.2609	27	0.4333	0.1724	-0.234	0.2435	-0.2985	0.3024	-0.3632	0.3662	-0.4884	0.4862
SL2.50ch08	3630001	4630000	4130000	33	24	0.2609	27	0.4333	0.1724	-0.234	0.2435	-0.2985	0.3024	-0.3632	0.3662	-0.4884	0.4862
SL2.50ch08	3640001	4640000	4140000	34	24	0.2626	27	0.4312	0.1685	-0.2333	0.2441	-0.299	0.3028	-0.3634	0.3662	-0.488	0.4858
SL2.50ch08	3650001	4650000	4150000	35	25	0.2634	27	0.4357	0.1723	-0.2325	0.243	-0.2973	0.3021	-0.3619	0.3646	-0.4879	0.4838
SL2.50ch08	3660001	4660000	4160000	35	25	0.2634	27	0.4357	0.1723	-0.2325	0.243	-0.2973	0.3021	-0.3619	0.3646	-0.4879	0.4838
SL2.50ch08	3670001	4670000	4170000	35	25	0.2634	27	0.4357	0.1723	-0.2325	0.243	-0.2973	0.3021	-0.3619	0.3646	-0.4879	0.4838
SL2.50ch08	3680001	4680000	4180000	35	25	0.2634	27	0.4357	0.1723	-0.2325	0.243	-0.2973	0.3021	-0.3619	0.3646	-0.4879	0.4838
SL2.50ch08	3690001	4690000	4190000	35	25	0.2634	27	0.4357	0.1723	-0.2325	0.243	-0.2973	0.3021	-0.3619	0.3646	-0.4879	0.4838
SL2.50ch08	3700001	4700000	4200000	35	25	0.2634	27	0.4357	0.1723	-0.2325	0.243	-0.2973	0.3021	-0.3619	0.3646	-0.4879	0.4838
SL2.50ch08	3710001	4710000	4210000	35	25	0.2634	27	0.4357	0.1723	-0.2325	0.243	-0.2973	0.3021	-0.3619	0.3646	-0.4879	0.4838
SL2.50ch08	3720001	4720000	4220000	35	25	0.2634	27	0.4357	0.1723	-0.2325	0.243	-0.2973	0.3021	-0.3619	0.3646	-0.4879	0.4838
SL2.50ch08	3730001	4730000	4230000	35	25	0.2634	27	0.4357	0.1723	-0.2325	0.243	-0.2973	0.3021	-0.3619	0.3646	-0.4879	0.4838
SL2.50ch08	3740001	4740000	4240000	35	25	0.2634	27	0.4357	0.1723	-0.2325	0.243	-0.2973	0.3021	-0.3619	0.3646	-0.4879	0.4838
SL2.50ch08	3750001	4750000	4250000	35	25	0.2634	27	0.4357	0.1723	-0.2325	0.243	-0.2973	0.3021	-0.3619	0.3646	-0.4879	0.4838
SL2.50ch08	3760001	4760000	4260000	35	25	0.2634	27	0.4357	0.1723	-0.2325	0.243	-0.2973	0.3021	-0.3619	0.3646	-0.4879	0.4838
SL2.50ch08	3770001	4770000	4270000	35	25	0.2634	27	0.4357	0.1723	-0.2325	0.243	-0.2973	0.3021	-0.3619	0.3646	-0.4879	0.4838
SL2.50ch08	3780001	4780000	4280000	35	25	0.2634	27	0.4357	0.1723	-0.2325	0.243	-0.2973	0.3021	-0.3619	0.3646	-0.4879	0.4838
SL2.50ch08	3790001	4790000	4290000	35	25	0.2634	27	0.4357	0.1723	-0.2325	0.243	-0.2973	0.3021	-0.3619	0.3646	-0.4879	0.4838
SL2.50ch08	3800001	4800000	4300000	35	25	0.2634	27	0.4357	0.1723	-0.2325	0.243	-0.2973	0.3021	-0.3619	0.3646	-0.4879	0.4838
SL2.50ch08	3810001	4810000	4310000	35	25	0.2634	27	0.4357	0.1723	-0.2325	0.243	-0.2973	0.3021	-0.3619	0.3646	-0.4879	0.4838
SL2.50ch08	3820001	4820000	4320000	35	25	0.2634	27	0.4357	0.1723	-0.2325	0.243	-0.2973	0.3021	-0.3619	0.3646	-0.4879	0.4838
SL2.50ch08	3830001	4830000	4330000	35	25	0.2634	27	0.4357	0.1723	-0.2325	0.243	-0.2973	0.3021	-0.3619	0.3646	-0.4879	0.4838
SL2.50ch08	3840001	4840000	4340000	35	25	0.2634	27	0.4357	0.1723	-0.2325	0.243	-0.2973	0.3021	-0.3619	0.3646	-0.4879	0.4838
SL2.50ch08	3850001	4850000	4350000	35	25	0.2634	27	0.4357	0.1723	-0.2325	0.243	-0.2973	0.3021	-0.3619	0.3646	-0.4879	0.4838
SL2.50ch08	3860001	4860000	4360000	35	25	0.2634	27	0.4357	0.1723	-0.2325	0.243	-0.2973	0.3021	-0.3619	0.3646	-0.4879	0.4838
SL2.50ch08	3870001	4870000	4370000	35	25	0.2634	27	0.4357	0.1723	-0.2325	0.243	-0.2973	0.3021	-0.3619	0.3646	-0.4879	0.4838
SL2.50ch08	3880001	4880000	4380000	35	25	0.2634	27	0.4357	0.1723	-0.2325	0.243	-0.2973	0.3021	-0.3619	0.3646	-0.4879	0.4838
SL2.50ch08	3890001	4890000	4390000	35	25	0.2634	27	0.4357	0.1723	-0.2325	0.243	-0.2973	0.3021	-0.3619	0.3646	-0.4879	0.4838
SL2.50ch08	3900001	4900000	4400000	35	25	0.2634	27	0.4357	0.1723	-0.2325	0.243	-0.2973	0.3021	-0.3619	0.3646	-0.4879	0.4838
SL2.50ch08	3910001	4910000	4410000	35	25	0.2634	27	0.4357	0.1723	-0.2325	0.243	-0.2973	0.3021	-0.3619	0.3646	-0.4879	0.4838
SL2.50ch08	3920001	4920000	4420000	35	25	0.2634	27	0.4357	0.1723	-0.2325	0.243	-0.2973	0.3021	-0.3619	0.3646	-0.4879	0.4838
SL2.50ch08	3930001	4930000	4430000	42	25	0.3067	27	0.4307	0.124	-0.2337	0.2443	-0.3008	0.3046	-0.3627	0.3668	-0.4901	0.4853
SL2.50ch08	3940001	4940000	4440000	61	24	0.3072	27	0.3797	0.0725	-0.2279	0.2425	-0.2984	0.3021	-0.3584	0.3644	-0.4795	0.4757
SL2.50ch08	3950001	4950000	4450000	61	24	0.3072	27	0.3797	0.0725	-0.2279	0.2425	-0.2984	0.3021	-0.3584	0.3644	-0.4795	0.4757
SL2.50ch08	3960001	4960000	4460000	62	24	0.3023	27	0.38	0.0777	-0.2296	0.2439	-0.3003	0.3026	-0.3594	0.3652	-0.4825	0.4775
SL2.50ch08	3970001	4970000	4470000	71	24	0.2749	26	0.3854	0.1104	-0.2296	0.2444	-0.3014	0.3025	-0.3606	0.3702	-0.4834	0.479
SL2.50ch08	3980001	4980000	4480000	71	24	0.2749	26	0.3854	0.1104	-0.2296	0.2444	-0.3014	0.3025	-0.3606	0.3702	-0.4834	0.479
SL2.50ch08	3990001	4990000	4490000	71	24	0.2749	26	0.3854	0.1104	-0.2296	0.2444	-0.3014	0.3025	-0.3606	0.3702	-0.4834	0.479
SL2.50ch08	4000001	5000000	4500000	72	24	0.2711	26	0.3864	0.1153	-0.2299	0.2439	-0.3012	0.3024	-0.3603	0.3697	-0.483	0.4787
SL2.50ch08	4010001	5010000	4510000	72	24	0.2711	26	0.3864	0.1153	-0.2299	0.2439	-0.3012	0.3024	-0.3603	0.3697	-0.483	0.4787
SL2.50ch08	4020001	5020000	4520000	72	24	0.2711	26	0.3864	0.1153	-0.2299	0.2439	-0.3012	0.3024	-0.3603	0.3697	-0.483	0.4787
SL2.50ch08	4030001	5030000	4530000	72	24	0.2711	26	0.3864	0.1153	-0.2299	0.2439	-0.3012	0.3024	-0.3603	0.3697	-0.483	0.4787
SL2.50ch08	4040001	5040000	4540000	72	24	0.2711	26	0.3864	0.1153	-0.2299	0.2439	-0.3012	0.3024	-0.3603	0.3697	-0.483	0.4787
SL2.50ch08	4050001	5050000	4550000	72	24	0.2711	26	0.3864	0.1153	-0.2299	0.2439	-0.3012	0.3024	-0.3603	0.3697	-0.483	0.4787
SL2.50ch08	4060001	5060000	4560000	72	24	0.2711	26	0.3864	0.1153	-0.2299	0.2439	-0.3012	0.3024	-0.3603	0.3697	-0.483	0.4787
SL2.50ch08	4070001	5070000	4570000	71	24	0.2725	26	0.3858	0.1132	-0.2291	0.2433	-0.3005	0.3016	-0.3593	0.3688	-0.4808	0.4774
SL2.50ch08	4080001	5080000	4580000	73	25	0.2777	26	0.3834	0.1058	-0.2286	0.2421	-0.2996	0.3007	-0.3579	0.3671	-0.4786	0.476
SL2.50ch08	4090001	5090000	4590000	73	25	0.2777	26	0.3834	0.1058	-0.2286	0.2421	-0.2996	0.3007	-0.3579	0.3671	-0.4786	0.476
SL2.50ch08	4100001	5100000	4600000	71	24	0.2782	26	0.3835	0.1054	-0.2297	0.2436	-0.3012	0.3017	-0.3597	0.3689	-0.481	0.478
SL2.50ch08	4110001	5110000	4610000	70	24	0.2764	26	0.3849	0.1084	-0.2292	0.2432	-0.3008	0.3012	-0.3592	0.3685	-0.4803	0.4772
SL2.50ch08	4120001	5120000	4620000	70	24	0.2764	26	0.3849	0.1084	-0.2292	0.2432	-0.3008	0.3012	-0.3592	0.3685	-0.4803	0.4772
SL2.50ch08	4130001	5130000	4630000	70	24	0.2764	26	0.3849	0.1084	-0.2292	0.2432	-0.3008	0.3012	-0.3592	0.3685	-0.4803	0.4772
SL2.50ch08	4140001	5140000	4640000	69	24	0.2778	26	0.3817	0.1039	-0.2296	0.2433	-0.3011	0.3015	-0.3591	0.3686	-0.4814	0.4772
SL2.50ch08	4150001	5150000	4650000	71	24	0.2785	26	0.3834	0.1049	-0.2291	0.2429	-0.3002	0.3006	-0.3588	0.368	-0.4803	0.4768
SL2.50ch08	4160001	5160000	4660000	72	24	0.2788	26	0.3869	0.1082	-0.2299	0.2435	-0.301	0.3014	-0.3598	0.3688	-0.4826	0.4781
SL2.50ch08	4170001	5170000	4670000	73	24	0.2786	26	0.3859	0.1073	-0.2299	0.2434	-0.3005	0.301	-0.3596	0.3685	-0.4823	0.4773
SL2.50ch08	4180001	5180000	4680000	75	24	0.2748	26	0.3855	0.1107	-0.23	0.2432	-0.3009	0.3009	-0.36	0.3683	-0.4816	0.4763
SL2.50ch08	4190001	5190000	4690000	102	25	0.2872	29	0.3987	0.1116	-0.2273	0.2368	-0.2941	0.2937	-0.3521	0.3576	-0.4735	0.4676
SL2.50ch08	4200001	5200000	4700000	102	25	0.2872	29	0.3987	0.1116	-0.2273	0.2368	-0.2941	0.2937	-0.3521	0.3576	-0.4735	0.4676
SL2.50ch08	4210001	5210000	4710000	102	25	0.2872	29	0.3987	0.1116	-0.2273	0.2368	-0.2941	0.2937	-0.3521	0.3576	-0.4735	0.4676
SL2.50ch08	4220001	5220000	4720000	102	25	0.2872	29	0.3987	0.1116	-0.2273	0.2368	-0.2941	0.2937	-0.3521	0.3576	-0.4735	0.4676
SL2.50ch08	4230001	5230000	4730000	97	25	0.2894	29	0.401	0.1116	-0.2265	0.2358	-0.2939	0.2923	-0.3508	0.356	-0.4722	0.466
SL2.50ch08	4240001	5240000	4740000	95	25	0.2879	29	0.3983	0.1104	-0.2252	0.2347	-0.2926	0.291	-0.3491	0.3544	-0.4686	0.4638
SL2.50ch08	4250001	5250000	4750000	95	25	0.2879	29	0.3983	0.1104	-0.2252	0.2347	-0.2926	0.291	-0.3491	0.3544	-0.4686	0.4638
SL2.50ch08	4260001	5260000	4760000	95	25	0.2879	29	0.3983	0.1104	-0.2252	0.2347	-0.2926	0.291	-0.3491	0.3544	-0.4686	0.4638
SL2.50ch08	4270001	5270000	4770000	95	25	0.2879	29	0.3983	0.1104	-0.2252	0.2347	-0.2926	0.291	-0.3491	0.3544	-0.4686	0.4638
SL2.50ch08	4280001	5280000	4780000	95	25	0.2879	29	0.3983	0.1104	-0.2252	0.2347	-0.2926	0.291	-0.3491	0.3544	-0.4686	0.4638
SL2.50ch08	4290001	5290000	4790000	101	26	0.2897	30	0.3923	0.1026	-0.2242	0.2334	-0.2905	0.2897	-0.3469	0.3519	-0.4656	0.4609
SL2.50ch08	4300001	5300000	4800000	101	26	0.2897	30	0.3923	0.1026	-0.2242	0.2334	-0.2905	0.2897	-0.3469	0.3519	-0.4656	0.4609
SL2.50ch08	4310001	5310000	4810000	101	26	0.2897	30	0.3923	0.1026	-0.2242	0.2334	-0.2905	0.2897	-0.3469	0.3519	-0.4656	0.4609
SL2.50ch08	4320001	5320000	4820000	101	26	0.2897	30	0.3923	0.1026	-0.2242	0.2334	-0.2905	0.2897	-0.3469	0.3519	-0.4656	0.4609
SL2.50ch08	4330001	5330000	4830000	101	26	0.2897	30	0.3923	0.1026	-0.2242	0.2334	-0.2905	0.2897	-0.3469	0.3519	-0.4656	0.4609
SL2.50ch08	4340001	5340000	4840000	100	26	0.2897	30	0.389	0.0993	-0.2242	0.2338	-0.2905	0.29	-0.3471	0.3525	-0.4658	0.4617
SL2.50ch08	4350001	5350000	4850000	100	26	0.2897	30	0.389	0.0993	-0.2242	0.2338	-0.2905	0.29	-0.3471	0.3525	-0.4658	0.4617
SL2.50ch08	4360001	5360000	4860000	99	26	0.2885	31	0.3843	0.0959	-0.2239	0.2336	-0.2904	0.2899	-0.3471	0.3525	-0.4654	0.4613
SL2.50ch08	4370001	5370000	4870000	98	26	0.2881	31	0.3806	0.0926	-0.2236	0.2334	-0.2903	0.2898	-0.3471	0.3525	-0.4651	0.4609
SL2.50ch08	4380001	5380000	4880000	98	26	0.2881	31	0.3806	0.0926	-0.2236	0.2334	-0.2903	0.2898	-0.3471	0.3525	-0.4651	0.4609
SL2.50ch08	4390001	5390000	4890000	86	26	0.2944	30	0.3816	0.0872	-0.2256	0.2349	-0.2929	0.2923	-0.3488	0.3554	-0.4697	0.4612
SL2.50ch08	4400001	5400000	4900000	86	26	0.2944	30	0.3816	0.0872	-0.2256	0.2349	-0.2929	0.2923	-0.3488	0.3554	-0.4697	0.4612
SL2.50ch08	4410001	5410000	4910000	86	26	0.2944	30	0.3816	0.0872	-0.2256	0.2349	-0.2929	0.2923	-0.3488	0.3554	-0.4697	0.4612
SL2.50ch08	4420001	5420000	4920000	89	27	0.2926	31	0.3811	0.0885	-0.2242	0.2328	-0.2906	0.2901	-0.3461	0.3525	-0.4663	0.4577
SL2.50ch08	4430001	5430000	4930000	90	27	0.2908	31	0.3804	0.0897	-0.2241	0.2326	-0.2906	0.2901	-0.3458	0.3521	-0.4659	0.4582
SL2.50ch08	4440001	5440000	4940000	90	27	0.2908	31	0.3804	0.0897	-0.2241	0.2326	-0.2906	0.2901	-0.3458	0.3521	-0.4659	0.4582
SL2.50ch08	4450001	5450000	4950000	90	27	0.2908	31	0.3804	0.0897	-0.2241	0.2326	-0.2906	0.2901	-0.3458	0.3521	-0.4659	0.4582
SL2.50ch08	4460001	5460000	4960000	91	27	0.2882	31	0.3804	0.0922	-0.2237	0.2321	-0.2901	0.2896	-0.3455	0.3517	-0.4656	0.4576
SL2.50ch08	4470001	5470000	4970000	92	27	0.2851	32	0.3797	0.0946	-0.2234	0.2317	-0.2897	0.2889	-0.345	0.3512	-0.4648	0.4566
SL2.50ch08	4480001	5480000	4980000	93	27	0.2854	31	0.3769	0.0915	-0.2235	0.2317	-0.2895	0.2887	-0.3451	0.3511	-0.4647	0.4562
SL2.50ch08	4490001	5490000	4990000	93	27	0.2854	31	0.3769	0.0915	-0.2235	0.2317	-0.2895	0.2887	-0.3451	0.3511	-0.4647	0.4562
SL2.50ch08	4500001	5500000	5000000	93	27	0.2854	31	0.3769	0.0915	-0.2235	0.2317	-0.2895	0.2887	-0.3451	0.3511	-0.4647	0.4562
SL2.50ch08	4510001	5510000	5010000	92	28	0.2862	32	0.3771	0.0909	-0.2228	0.2311	-0.2887	0.2879	-0.3441	0.3503	-0.4628	0.455
SL2.50ch08	4520001	5520000	5020000	92	28	0.2862	32	0.3771	0.0909	-0.2228	0.2311	-0.2887	0.2879	-0.3441	0.3503	-0.4628	0.455
SL2.50ch08	4530001	5530000	5030000	92	28	0.2862	32	0.3771	0.0909	-0.2228	0.2311	-0.2887	0.2879	-0.3441	0.3503	-0.4628	0.455
SL2.50ch08	4540001	5540000	5040000	92	28	0.2862	32	0.3771	0.0909	-0.2228	0.2311	-0.2887	0.2879	-0.3441	0.3503	-0.4628	0.455
SL2.50ch08	4550001	5550000	5050000	92	28	0.2862	32	0.3771	0.0909	-0.2228	0.2311	-0.2887	0.2879	-0.3441	0.3503	-0.4628	0.455
SL2.50ch08	4560001	5560000	5060000	92	28	0.2862	32	0.3771	0.0909	-0.2228	0.2311	-0.2887	0.2879	-0.3441	0.3503	-0.4628	0.455
SL2.50ch08	4570001	5570000	5070000	92	28	0.2862	32	0.3771	0.0909	-0.2228	0.2311	-0.2887	0.2879	-0.3441	0.3503	-0.4628	0.455
SL2.50ch08	4580001	5580000	5080000	89	28	0.2881	32	0.3758	0.0878	-0.2225	0.2302	-0.2881	0.2873	-0.3436	0.3491	-0.462	0.4547
SL2.50ch08	4590001	5590000	5090000	96	27	0.292	31	0.3578	0.0658	-0.2263	0.2334	-0.2921	0.2904	-0.3477	0.3541	-0.469	0.4607
SL2.50ch08	4600001	5600000	5100000	96	27	0.292	31	0.3578	0.0658	-0.2263	0.2334	-0.2921	0.2904	-0.3477	0.3541	-0.469	0.4607
SL2.50ch08	4610001	5610000	5110000	96	27	0.292	31	0.3578	0.0658	-0.2263	0.2334	-0.2921	0.2904	-0.3477	0.3541	-0.469	0.4607
SL2.50ch08	4620001	5620000	5120000	96	27	0.292	31	0.3578	0.0658	-0.2263	0.2334	-0.2921	0.2904	-0.3477	0.3541	-0.469	0.4607
SL2.50ch08	4630001	5630000	5130000	96	27	0.292	31	0.3578	0.0658	-0.2263	0.2334	-0.2921	0.2904	-0.3477	0.3541	-0.469	0.4607
SL2.50ch08	4640001	5640000	5140000	96	27	0.2924	31	0.3573	0.0649	-0.2269	0.2335	-0.2926	0.2909	-0.3486	0.355	-0.4698	0.4614
SL2.50ch08	4650001	5650000	5150000	95	27	0.2924	31	0.3548	0.0624	-0.2271	0.2338	-0.2931	0.2911	-0.349	0.3555	-0.4696	0.4619
SL2.50ch08	4660001	5660000	5160000	95	27	0.2924	31	0.3548	0.0624	-0.2271	0.2338	-0.2931	0.2911	-0.349	0.3555	-0.4696	0.4619
SL2.50ch08	4670001	5670000	5170000	95	27	0.2924	31	0.3548	0.0624	-0.2271	0.2338	-0.2931	0.2911	-0.349	0.3555	-0.4696	0.4619
SL2.50ch08	4680001	5680000	5180000	95	27	0.2924	31	0.3548	0.0624	-0.2271	0.2338	-0.2931	0.2911	-0.349	0.3555	-0.4696	0.4619
SL2.50ch08	4690001	5690000	5190000	95	27	0.2924	31	0.3548	0.0624	-0.2271	0.2338	-0.2931	0.2911	-0.349	0.3555	-0.4696	0.4619
SL2.50ch08	4700001	5700000	5200000	95	27	0.2924	31	0.3548	0.0624	-0.2271	0.2338	-0.2931	0.2911	-0.349	0.3555	-0.4696	0.4619
SL2.50ch08	4710001	5710000	5210000	95	27	0.2924	31	0.3548	0.0624	-0.2271	0.2338	-0.2931	0.2911	-0.349	0.3555	-0.4696	0.4619
SL2.50ch08	4720001	5720000	5220000	95	27	0.2924	31	0.3548	0.0624	-0.2271	0.2338	-0.2931	0.2911	-0.349	0.3555	-0.4696	0.4619
SL2.50ch08	4730001	5730000	5230000	96	27	0.292	31	0.3571	0.0651	-0.2282	0.2349	-0.2944	0.2915	-0.3497	0.3561	-0.4717	0.4632
SL2.50ch08	4740001	5740000	5240000	96	27	0.292	31	0.3571	0.0651	-0.2282	0.2349	-0.2944	0.2915	-0.3497	0.3561	-0.4717	0.4632
SL2.50ch08	4750001	5750000	5250000	96	27	0.292	31	0.3571	0.0651	-0.2282	0.2349	-0.2944	0.2915	-0.3497	0.3561	-0.4717	0.4632
SL2.50ch08	4760001	5760000	5260000	96	27	0.292	31	0.3571	0.0651	-0.2282	0.2349	-0.2944	0.2915	-0.3497	0.3561	-0.4717	0.4632
SL2.50ch08	4770001	5770000	5270000	96	27	0.292	31	0.3571	0.0651	-0.2282	0.2349	-0.2944	0.2915	-0.3497	0.3561	-0.4717	0.4632
SL2.50ch08	4780001	5780000	5280000	97	27	0.2915	31	0.3586	0.067	-0.2281	0.2347	-0.2943	0.2915	-0.3494	0.3557	-0.4712	0.4636
SL2.50ch08	4790001	5790000	5290000	97	27	0.2915	31	0.3586	0.067	-0.2281	0.2347	-0.2943	0.2915	-0.3494	0.3557	-0.4712	0.4636
SL2.50ch08	4800001	5800000	5300000	97	27	0.2915	31	0.3586	0.067	-0.2281	0.2347	-0.2943	0.2915	-0.3494	0.3557	-0.4712	0.4636
SL2.50ch08	4810001	5810000	5310000	97	27	0.2915	31	0.3586	0.067	-0.2281	0.2347	-0.2943	0.2915	-0.3494	0.3557	-0.4712	0.4636
SL2.50ch08	4820001	5820000	5320000	98	26	0.2886	31	0.3583	0.0697	-0.2283	0.2348	-0.2945	0.2917	-0.3497	0.3566	-0.4715	0.464
SL2.50ch08	4830001	5830000	5330000	98	26	0.2886	31	0.3583	0.0697	-0.2283	0.2348	-0.2945	0.2917	-0.3497	0.3566	-0.4715	0.464
SL2.50ch08	4840001	5840000	5340000	98	26	0.2886	31	0.3583	0.0697	-0.2283	0.2348	-0.2945	0.2917	-0.3497	0.3566	-0.4715	0.464
SL2.50ch08	4850001	5850000	5350000	98	26	0.2886	31	0.3583	0.0697	-0.2283	0.2348	-0.2945	0.2917	-0.3497	0.3566	-0.4715	0.464
SL2.50ch08	4860001	5860000	5360000	98	26	0.2886	31	0.3583	0.0697	-0.2283	0.2348	-0.2945	0.2917	-0.3497	0.3566	-0.4715	0.464
SL2.50ch08	4870001	5870000	5370000	98	26	0.2886	31	0.3583	0.0697	-0.2283	0.2348	-0.2945	0.2917	-0.3497	0.3566	-0.4715	0.464
SL2.50ch08	4880001	5880000	5380000	99	26	0.2893	31	0.36	0.0707	-0.2278	0.2346	-0.294	0.2915	-0.3492	0.356	-0.471	0.4632
SL2.50ch08	4890001	5890000	5390000	99	26	0.2893	31	0.36	0.0707	-0.2278	0.2346	-0.294	0.2915	-0.3492	0.356	-0.471	0.4632
SL2.50ch08	4900001	5900000	5400000	102	26	0.2939	31	0.3576	0.0637	-0.2278	0.2344	-0.2932	0.2912	-0.3487	0.3558	-0.4709	0.4626
SL2.50ch08	4910001	5910000	5410000	102	26	0.2939	31	0.3576	0.0637	-0.2278	0.2344	-0.2932	0.2912	-0.3487	0.3558	-0.4709	0.4626
SL2.50ch08	4920001	5920000	5420000	103	26	0.2936	31	0.3585	0.065	-0.2276	0.2341	-0.2927	0.2911	-0.3483	0.3553	-0.471	0.4621
SL2.50ch08	4930001	5930000	5430000	96	27	0.2769	31	0.3551	0.0782	-0.2267	0.2329	-0.2908	0.2892	-0.347	0.3537	-0.4688	0.4599
SL2.50ch08	4940001	5940000	5440000	76	28	0.2663	32	0.378	0.1117	-0.2288	0.2308	-0.2894	0.2864	-0.3454	0.3514	-0.4697	0.4597
SL2.50ch08	4950001	5950000	5450000	76	28	0.2663	32	0.378	0.1117	-0.2288	0.2308	-0.2894	0.2864	-0.3454	0.3514	-0.4697	0.4597
SL2.50ch08	4960001	5960000	5460000	75	28	0.2699	32	0.3777	0.1079	-0.2274	0.2294	-0.2877	0.2858	-0.3445	0.3505	-0.4671	0.4581
SL2.50ch08	4970001	5970000	5470000	65	28	0.2982	34	0.3666	0.0685	-0.2261	0.2259	-0.283	0.2818	-0.3386	0.3408	-0.4619	0.4515
SL2.50ch08	4980001	5980000	5480000	65	28	0.2982	34	0.3666	0.0685	-0.2261	0.2259	-0.283	0.2818	-0.3386	0.3408	-0.4619	0.4515
SL2.50ch08	4990001	5990000	5490000	65	28	0.2982	34	0.3666	0.0685	-0.2261	0.2259	-0.283	0.2818	-0.3386	0.3408	-0.4619	0.4515
SL2.50ch08	5000001	6000000	5500000	64	28	0.3028	35	0.3652	0.0623	-0.2257	0.2261	-0.2829	0.2816	-0.3387	0.3409	-0.462	0.4514
SL2.50ch08	5010001	6010000	5510000	76	30	0.328	37	0.3774	0.0493	-0.2212	0.2219	-0.278	0.2779	-0.3331	0.3362	-0.4508	0.4451
SL2.50ch08	5020001	6020000	5520000	76	30	0.328	37	0.3774	0.0493	-0.2212	0.2219	-0.278	0.2779	-0.3331	0.3362	-0.4508	0.4451
SL2.50ch08	5030001	6030000	5530000	76	30	0.328	37	0.3774	0.0493	-0.2212	0.2219	-0.278	0.2779	-0.3331	0.3362	-0.4508	0.4451
SL2.50ch08	5040001	6040000	5540000	76	30	0.328	37	0.3774	0.0493	-0.2212	0.2219	-0.278	0.2779	-0.3331	0.3362	-0.4508	0.4451
SL2.50ch08	5050001	6050000	5550000	76	30	0.328	37	0.3774	0.0493	-0.2212	0.2219	-0.278	0.2779	-0.3331	0.3362	-0.4508	0.4451
SL2.50ch08	5060001	6060000	5560000	76	30	0.328	37	0.3774	0.0493	-0.2212	0.2219	-0.278	0.2779	-0.3331	0.3362	-0.4508	0.4451
SL2.50ch08	5070001	6070000	5570000	76	30	0.328	37	0.3774	0.0493	-0.2212	0.2219	-0.278	0.2779	-0.3331	0.3362	-0.4508	0.4451
SL2.50ch08	5080001	6080000	5580000	74	29	0.3245	37	0.3795	0.055	-0.2215	0.2225	-0.2783	0.2782	-0.3338	0.337	-0.4521	0.4456
SL2.50ch08	5090001	6090000	5590000	74	29	0.3245	37	0.3795	0.055	-0.2215	0.2225	-0.2783	0.2782	-0.3338	0.337	-0.4521	0.4456
SL2.50ch08	5100001	6100000	5600000	74	29	0.3245	37	0.3795	0.055	-0.2215	0.2225	-0.2783	0.2782	-0.3338	0.337	-0.4521	0.4456
SL2.50ch08	5110001	6110000	5610000	79	30	0.3309	38	0.3758	0.0449	-0.2196	0.221	-0.2767	0.2776	-0.332	0.3361	-0.4489	0.4432
SL2.50ch08	5120001	6120000	5620000	79	30	0.3309	38	0.3758	0.0449	-0.2196	0.221	-0.2767	0.2776	-0.332	0.3361	-0.4489	0.4432
SL2.50ch08	5130001	6130000	5630000	79	30	0.3309	38	0.3758	0.0449	-0.2196	0.221	-0.2767	0.2776	-0.332	0.3361	-0.4489	0.4432
SL2.50ch08	5140001	6140000	5640000	79	30	0.3309	38	0.3758	0.0449	-0.2196	0.221	-0.2767	0.2776	-0.332	0.3361	-0.4489	0.4432
SL2.50ch08	5150001	6150000	5650000	77	30	0.3317	38	0.3742	0.0425	-0.2199	0.2207	-0.2769	0.2778	-0.3316	0.3359	-0.4491	0.4427
SL2.50ch08	5160001	6160000	5660000	76	30	0.3321	38	0.3707	0.0386	-0.219	0.2198	-0.2758	0.2767	-0.3304	0.3346	-0.4465	0.441
SL2.50ch08	5170001	6170000	5670000	75	30	0.3329	38	0.3715	0.0385	-0.2188	0.2197	-0.2759	0.2768	-0.3302	0.3345	-0.4463	0.4412
SL2.50ch08	5180001	6180000	5680000	73	30	0.3384	39	0.3715	0.0332	-0.2184	0.2192	-0.2748	0.2763	-0.3289	0.3338	-0.4461	0.4413
SL2.50ch08	5190001	6190000	5690000	46	32	0.3483	39	0.3339	-0.0143	-0.2177	0.2194	-0.2746	0.2777	-0.3282	0.3372	-0.4432	0.44
SL2.50ch08	5200001	6200000	5700000	46	32	0.3483	39	0.3339	-0.0143	-0.2177	0.2194	-0.2746	0.2777	-0.3282	0.3372	-0.4432	0.44
SL2.50ch08	5210001	6210000	5710000	46	32	0.3483	39	0.3339	-0.0143	-0.2177	0.2194	-0.2746	0.2777	-0.3282	0.3372	-0.4432	0.44
SL2.50ch08	5220001	6220000	5720000	46	32	0.3483	39	0.3339	-0.0143	-0.2177	0.2194	-0.2746	0.2777	-0.3282	0.3372	-0.4432	0.44
SL2.50ch08	5230001	6230000	5730000	47	32	0.3479	39	0.3283	-0.0196	-0.2178	0.2206	-0.2747	0.2788	-0.3295	0.3383	-0.4444	0.4413
SL2.50ch08	5240001	6240000	5740000	47	32	0.3479	39	0.3283	-0.0196	-0.2178	0.2206	-0.2747	0.2788	-0.3295	0.3383	-0.4444	0.4413
SL2.50ch08	5250001	6250000	5750000	47	32	0.3479	39	0.3283	-0.0196	-0.2178	0.2206	-0.2747	0.2788	-0.3295	0.3383	-0.4444	0.4413
SL2.50ch08	5260001	6260000	5760000	47	32	0.3479	39	0.3283	-0.0196	-0.2178	0.2206	-0.2747	0.2788	-0.3295	0.3383	-0.4444	0.4413
SL2.50ch08	5270001	6270000	5770000	47	32	0.3479	39	0.3283	-0.0196	-0.2178	0.2206	-0.2747	0.2788	-0.3295	0.3383	-0.4444	0.4413
SL2.50ch08	5280001	6280000	5780000	47	32	0.3479	39	0.3283	-0.0196	-0.2178	0.2206	-0.2747	0.2788	-0.3295	0.3383	-0.4444	0.4413
SL2.50ch08	5290001	6290000	5790000	41	31	0.3522	38	0.3329	-0.0193	-0.2193	0.2219	-0.2772	0.2801	-0.3322	0.3422	-0.4482	0.4451
SL2.50ch08	5300001	6300000	5800000	43	30	0.3519	37	0.3235	-0.0284	-0.2232	0.2257	-0.2824	0.2833	-0.337	0.3465	-0.4555	0.4506
SL2.50ch08	5310001	6310000	5810000	43	30	0.3519	37	0.3235	-0.0284	-0.2232	0.2257	-0.2824	0.2833	-0.337	0.3465	-0.4555	0.4506
SL2.50ch08	5320001	6320000	5820000	43	30	0.3519	37	0.3235	-0.0284	-0.2232	0.2257	-0.2824	0.2833	-0.337	0.3465	-0.4555	0.4506
SL2.50ch08	5330001	6330000	5830000	44	30	0.3489	37	0.3259	-0.023	-0.2227	0.2251	-0.2821	0.2822	-0.3361	0.3447	-0.4535	0.448
SL2.50ch08	5340001	6340000	5840000	44	30	0.3489	37	0.3259	-0.023	-0.2227	0.2251	-0.2821	0.2822	-0.3361	0.3447	-0.4535	0.448
SL2.50ch08	5350001	6350000	5850000	44	30	0.3489	37	0.3259	-0.023	-0.2227	0.2251	-0.2821	0.2822	-0.3361	0.3447	-0.4535	0.448
SL2.50ch08	5360001	6360000	5860000	44	30	0.3489	37	0.3259	-0.023	-0.2227	0.2251	-0.2821	0.2822	-0.3361	0.3447	-0.4535	0.448
SL2.50ch08	5370001	6370000	5870000	44	30	0.3489	37	0.3259	-0.023	-0.2227	0.2251	-0.2821	0.2822	-0.3361	0.3447	-0.4535	0.448
SL2.50ch08	5380001	6380000	5880000	44	30	0.3489	37	0.3259	-0.023	-0.2227	0.2251	-0.2821	0.2822	-0.3361	0.3447	-0.4535	0.448
SL2.50ch08	5390001	6390000	5890000	44	30	0.3489	37	0.3259	-0.023	-0.2227	0.2251	-0.2821	0.2822	-0.3361	0.3447	-0.4535	0.448
SL2.50ch08	5400001	6400000	5900000	45	30	0.3484	37	0.3224	-0.026	-0.2233	0.2247	-0.2823	0.2824	-0.3361	0.3445	-0.4536	0.4482
SL2.50ch08	5410001	6410000	5910000	45	30	0.3484	37	0.3224	-0.026	-0.2233	0.2247	-0.2823	0.2824	-0.3361	0.3445	-0.4536	0.4482
SL2.50ch08	5420001	6420000	5920000	42	28	0.3562	35	0.3193	-0.0369	-0.226	0.2284	-0.2863	0.2864	-0.3409	0.35	-0.4597	0.4547
SL2.50ch08	5430001	6430000	5930000	41	28	0.3617	35	0.3193	-0.0424	-0.2263	0.2288	-0.2863	0.2864	-0.3414	0.3507	-0.4604	0.4536
SL2.50ch08	5440001	6440000	5940000	54	25	0.3731	31	0.3548	-0.0183	-0.2327	0.2403	-0.2999	0.3	-0.3548	0.3659	-0.4824	0.4719
SL2.50ch08	5450001	6450000	5950000	54	25	0.3731	31	0.3548	-0.0183	-0.2327	0.2403	-0.2999	0.3	-0.3548	0.3659	-0.4824	0.4719
SL2.50ch08	5460001	6460000	5960000	53	25	0.3791	31	0.3543	-0.0247	-0.2335	0.2413	-0.3009	0.301	-0.3556	0.3669	-0.4832	0.4731
SL2.50ch08	5470001	6470000	5970000	52	25	0.3863	31	0.3552	-0.0312	-0.2343	0.2422	-0.3018	0.3025	-0.3566	0.3681	-0.485	0.4753
SL2.50ch08	5480001	6480000	5980000	51	24	0.3878	31	0.3598	-0.028	-0.2343	0.2424	-0.3025	0.3031	-0.3568	0.3685	-0.4855	0.4763
SL2.50ch08	5490001	6490000	5990000	51	24	0.3878	31	0.3598	-0.028	-0.2343	0.2424	-0.3025	0.3031	-0.3568	0.3685	-0.4855	0.4763
SL2.50ch08	5500001	6500000	6000000	51	24	0.3878	31	0.3598	-0.028	-0.2343	0.2424	-0.3025	0.3031	-0.3568	0.3685	-0.4855	0.4763
SL2.50ch08	5510001	6510000	6010000	51	24	0.3878	31	0.3598	-0.028	-0.2343	0.2424	-0.3025	0.3031	-0.3568	0.3685	-0.4855	0.4763
SL2.50ch08	5520001	6520000	6020000	51	24	0.3878	31	0.3598	-0.028	-0.2343	0.2424	-0.3025	0.3031	-0.3568	0.3685	-0.4855	0.4763
SL2.50ch08	5530001	6530000	6030000	51	24	0.3878	31	0.3598	-0.028	-0.2343	0.2424	-0.3025	0.3031	-0.3568	0.3685	-0.4855	0.4763
SL2.50ch08	5540001	6540000	6040000	51	24	0.3878	31	0.3598	-0.028	-0.2343	0.2424	-0.3025	0.3031	-0.3568	0.3685	-0.4855	0.4763
SL2.50ch08	5550001	6550000	6050000	51	24	0.3878	31	0.3598	-0.028	-0.2343	0.2424	-0.3025	0.3031	-0.3568	0.3685	-0.4855	0.4763
SL2.50ch08	5560001	6560000	6060000	51	24	0.3878	31	0.3598	-0.028	-0.2343	0.2424	-0.3025	0.3031	-0.3568	0.3685	-0.4855	0.4763
SL2.50ch08	5570001	6570000	6070000	52	25	0.3881	32	0.3585	-0.0296	-0.2338	0.2414	-0.3015	0.3021	-0.3556	0.367	-0.4834	0.4739
SL2.50ch08	5580001	6580000	6080000	52	25	0.3881	32	0.3585	-0.0296	-0.2338	0.2414	-0.3015	0.3021	-0.3556	0.367	-0.4834	0.4739
SL2.50ch08	5590001	6590000	6090000	46	26	0.3935	33	0.3898	-0.0037	-0.2276	0.2362	-0.2945	0.297	-0.3487	0.359	-0.4714	0.4633
SL2.50ch08	5600001	6600000	6100000	46	26	0.3935	33	0.3898	-0.0037	-0.2276	0.2362	-0.2945	0.297	-0.3487	0.359	-0.4714	0.4633
SL2.50ch08	5610001	6610000	6110000	46	26	0.3935	33	0.3898	-0.0037	-0.2276	0.2362	-0.2945	0.297	-0.3487	0.359	-0.4714	0.4633
SL2.50ch08	5620001	6620000	6120000	46	26	0.3935	33	0.3898	-0.0037	-0.2276	0.2362	-0.2945	0.297	-0.3487	0.359	-0.4714	0.4633
SL2.50ch08	5630001	6630000	6130000	46	26	0.3935	33	0.3898	-0.0037	-0.2276	0.2362	-0.2945	0.297	-0.3487	0.359	-0.4714	0.4633
SL2.50ch08	5640001	6640000	6140000	45	27	0.3942	34	0.3916	-0.0027	-0.2266	0.2354	-0.293	0.2955	-0.3463	0.3568	-0.4698	0.4615
SL2.50ch08	5650001	6650000	6150000	45	27	0.3942	34	0.3916	-0.0027	-0.2266	0.2354	-0.293	0.2955	-0.3463	0.3568	-0.4698	0.4615
SL2.50ch08	5660001	6660000	6160000	45	27	0.3942	34	0.3916	-0.0027	-0.2266	0.2354	-0.293	0.2955	-0.3463	0.3568	-0.4698	0.4615
SL2.50ch08	5670001	6670000	6170000	45	27	0.3942	34	0.3916	-0.0027	-0.2266	0.2354	-0.293	0.2955	-0.3463	0.3568	-0.4698	0.4615
SL2.50ch08	5680001	6680000	6180000	45	27	0.3942	34	0.3916	-0.0027	-0.2266	0.2354	-0.293	0.2955	-0.3463	0.3568	-0.4698	0.4615
SL2.50ch08	5690001	6690000	6190000	45	27	0.3942	34	0.3916	-0.0027	-0.2266	0.2354	-0.293	0.2955	-0.3463	0.3568	-0.4698	0.4615
SL2.50ch08	5700001	6700000	6200000	45	27	0.3942	34	0.3916	-0.0027	-0.2266	0.2354	-0.293	0.2955	-0.3463	0.3568	-0.4698	0.4615
SL2.50ch08	5710001	6710000	6210000	45	27	0.3942	34	0.3916	-0.0027	-0.2266	0.2354	-0.293	0.2955	-0.3463	0.3568	-0.4698	0.4615
SL2.50ch08	5720001	6720000	6220000	45	27	0.3942	34	0.3916	-0.0027	-0.2266	0.2354	-0.293	0.2955	-0.3463	0.3568	-0.4698	0.4615
SL2.50ch08	5730001	6730000	6230000	44	27	0.3975	34	0.3875	-0.01	-0.2242	0.2331	-0.2902	0.2947	-0.3447	0.3555	-0.4653	0.4587
SL2.50ch08	5740001	6740000	6240000	44	27	0.3975	34	0.3875	-0.01	-0.2242	0.2331	-0.2902	0.2947	-0.3447	0.3555	-0.4653	0.4587
SL2.50ch08	5750001	6750000	6250000	51	29	0.3847	34	0.3837	-0.001	-0.2218	0.2288	-0.2866	0.2906	-0.34	0.3493	-0.4582	0.4541
SL2.50ch08	5760001	6760000	6260000	51	29	0.3847	34	0.3837	-0.001	-0.2218	0.2288	-0.2866	0.2906	-0.34	0.3493	-0.4582	0.4541
SL2.50ch08	5770001	6770000	6270000	51	29	0.3847	34	0.3837	-0.001	-0.2218	0.2288	-0.2866	0.2906	-0.34	0.3493	-0.4582	0.4541
SL2.50ch08	5780001	6780000	6280000	50	29	0.3874	34	0.3814	-0.006	-0.2219	0.2291	-0.2866	0.2907	-0.3404	0.3499	-0.4588	0.4532
SL2.50ch08	5790001	6790000	6290000	50	29	0.3874	34	0.3814	-0.006	-0.2219	0.2291	-0.2866	0.2907	-0.3404	0.3499	-0.4588	0.4532
SL2.50ch08	5800001	6800000	6300000	50	29	0.3874	34	0.3814	-0.006	-0.2219	0.2291	-0.2866	0.2907	-0.3404	0.3499	-0.4588	0.4532
SL2.50ch08	5810001	6810000	6310000	50	29	0.3874	34	0.3814	-0.006	-0.2219	0.2291	-0.2866	0.2907	-0.3404	0.3499	-0.4588	0.4532
SL2.50ch08	5820001	6820000	6320000	49	29	0.3953	34	0.3824	-0.0129	-0.2214	0.2287	-0.2861	0.2903	-0.3397	0.3481	-0.4579	0.4523
SL2.50ch08	5830001	6830000	6330000	49	29	0.3953	34	0.3824	-0.0129	-0.2214	0.2287	-0.2861	0.2903	-0.3397	0.3481	-0.4579	0.4523
SL2.50ch08	5840001	6840000	6340000	49	29	0.3953	34	0.3824	-0.0129	-0.2214	0.2287	-0.2861	0.2903	-0.3397	0.3481	-0.4579	0.4523
SL2.50ch08	5850001	6850000	6350000	50	30	0.3924	34	0.3834	-0.009	-0.2212	0.2284	-0.2861	0.2902	-0.3393	0.3476	-0.4573	0.4532
SL2.50ch08	5860001	6860000	6360000	50	30	0.3924	34	0.3834	-0.009	-0.2212	0.2284	-0.2861	0.2902	-0.3393	0.3476	-0.4573	0.4532
SL2.50ch08	5870001	6870000	6370000	50	30	0.3924	34	0.3834	-0.009	-0.2212	0.2284	-0.2861	0.2902	-0.3393	0.3476	-0.4573	0.4532
SL2.50ch08	5880001	6880000	6380000	50	29	0.3924	34	0.382	-0.0104	-0.2233	0.2299	-0.2884	0.2919	-0.3419	0.3501	-0.4617	0.4568
SL2.50ch08	5890001	6890000	6390000	51	29	0.3906	34	0.3825	-0.008	-0.2234	0.2298	-0.2881	0.2924	-0.3414	0.3503	-0.4616	0.4567
SL2.50ch08	5900001	6900000	6400000	48	29	0.3871	34	0.389	0.0019	-0.2232	0.23	-0.2894	0.293	-0.3419	0.3505	-0.4613	0.4577
SL2.50ch08	5910001	6910000	6410000	48	29	0.3871	34	0.389	0.0019	-0.2232	0.23	-0.2894	0.293	-0.3419	0.3505	-0.4613	0.4577
SL2.50ch08	5920001	6920000	6420000	48	30	0.3856	34	0.3862	0.0006	-0.2227	0.2301	-0.2898	0.2928	-0.3415	0.3506	-0.4589	0.4573
SL2.50ch08	5930001	6930000	6430000	48	30	0.3856	34	0.3862	0.0006	-0.2227	0.2301	-0.2898	0.2928	-0.3415	0.3506	-0.4589	0.4573
SL2.50ch08	5940001	6940000	6440000	48	30	0.3856	34	0.3862	0.0006	-0.2227	0.2301	-0.2898	0.2928	-0.3415	0.3506	-0.4589	0.4573
SL2.50ch08	5950001	6950000	6450000	54	31	0.3957	35	0.3943	-0.0015	-0.2208	0.2266	-0.2861	0.2887	-0.3373	0.3454	-0.4524	0.45
SL2.50ch08	5960001	6960000	6460000	54	31	0.3957	35	0.3943	-0.0015	-0.2208	0.2266	-0.2861	0.2887	-0.3373	0.3454	-0.4524	0.45
SL2.50ch08	5970001	6970000	6470000	54	31	0.3957	35	0.3943	-0.0015	-0.2208	0.2266	-0.2861	0.2887	-0.3373	0.3454	-0.4524	0.45
SL2.50ch08	5980001	6980000	6480000	54	31	0.3957	35	0.3943	-0.0015	-0.2208	0.2266	-0.2861	0.2887	-0.3373	0.3454	-0.4524	0.45
SL2.50ch08	5990001	6990000	6490000	54	31	0.3957	35	0.3943	-0.0015	-0.2208	0.2266	-0.2861	0.2887	-0.3373	0.3454	-0.4524	0.45
SL2.50ch08	6000001	7000000	6500000	54	31	0.3957	35	0.3943	-0.0015	-0.2208	0.2266	-0.2861	0.2887	-0.3373	0.3454	-0.4524	0.45
SL2.50ch08	6010001	7010000	6510000	42	29	0.3767	31	0.3805	0.0038	-0.2275	0.2344	-0.2959	0.2975	-0.3471	0.3553	-0.4698	0.461
SL2.50ch08	6020001	7020000	6520000	44	29	0.3768	30	0.3793	0.0025	-0.2278	0.2334	-0.296	0.2976	-0.3468	0.3557	-0.4688	0.4603
SL2.50ch08	6030001	7030000	6530000	44	29	0.3768	30	0.3793	0.0025	-0.2278	0.2334	-0.296	0.2976	-0.3468	0.3557	-0.4688	0.4603
SL2.50ch08	6040001	7040000	6540000	46	30	0.3822	33	0.3852	0.003	-0.2251	0.2308	-0.2924	0.2945	-0.3431	0.3518	-0.4627	0.4553
SL2.50ch08	6050001	7050000	6550000	46	30	0.3822	33	0.3852	0.003	-0.2251	0.2308	-0.2924	0.2945	-0.3431	0.3518	-0.4627	0.4553
SL2.50ch08	6060001	7060000	6560000	46	30	0.3822	33	0.3852	0.003	-0.2251	0.2308	-0.2924	0.2945	-0.3431	0.3518	-0.4627	0.4553
SL2.50ch08	6070001	7070000	6570000	46	30	0.3822	33	0.3852	0.003	-0.2251	0.2308	-0.2924	0.2945	-0.3431	0.3518	-0.4627	0.4553
SL2.50ch08	6080001	7080000	6580000	66	35	0.4012	36	0.3959	-0.0053	-0.2133	0.2182	-0.2766	0.2805	-0.3279	0.3329	-0.4354	0.4349
SL2.50ch08	6090001	7090000	6590000	67	35	0.4022	36	0.3975	-0.0048	-0.2136	0.2184	-0.2777	0.2807	-0.3292	0.3341	-0.4368	0.4363
SL2.50ch08	6100001	7100000	6600000	67	35	0.4022	36	0.3975	-0.0048	-0.2136	0.2184	-0.2777	0.2807	-0.3292	0.3341	-0.4368	0.4363
SL2.50ch08	6110001	7110000	6610000	65	35	0.3983	35	0.3977	-0.0006	-0.2161	0.2206	-0.2798	0.2816	-0.332	0.3357	-0.4416	0.4396
SL2.50ch08	6120001	7120000	6620000	67	35	0.4034	36	0.3963	-0.0072	-0.2148	0.2198	-0.2786	0.2804	-0.3305	0.3341	-0.4382	0.4381
SL2.50ch08	6130001	7130000	6630000	67	35	0.4034	36	0.3963	-0.0072	-0.2148	0.2198	-0.2786	0.2804	-0.3305	0.3341	-0.4382	0.4381
SL2.50ch08	6140001	7140000	6640000	67	35	0.4034	36	0.3963	-0.0072	-0.2148	0.2198	-0.2786	0.2804	-0.3305	0.3341	-0.4382	0.4381
SL2.50ch08	6150001	7150000	6650000	67	35	0.4034	36	0.3963	-0.0072	-0.2148	0.2198	-0.2786	0.2804	-0.3305	0.3341	-0.4382	0.4381
SL2.50ch08	6160001	7160000	6660000	68	35	0.4013	36	0.3956	-0.0057	-0.2147	0.2196	-0.2784	0.2801	-0.33	0.3335	-0.4373	0.4373
SL2.50ch08	6170001	7170000	6670000	68	35	0.4013	36	0.3956	-0.0057	-0.2147	0.2196	-0.2784	0.2801	-0.33	0.3335	-0.4373	0.4373
SL2.50ch08	6180001	7180000	6680000	68	35	0.4013	36	0.3956	-0.0057	-0.2147	0.2196	-0.2784	0.2801	-0.33	0.3335	-0.4373	0.4373
SL2.50ch08	6190001	7190000	6690000	69	35	0.3997	36	0.3946	-0.0051	-0.2141	0.2193	-0.2778	0.2795	-0.3293	0.3328	-0.4357	0.4367
SL2.50ch08	6200001	7200000	6700000	71	36	0.4017	37	0.4003	-0.0014	-0.2129	0.2177	-0.2762	0.2777	-0.3273	0.3303	-0.4333	0.4337
SL2.50ch08	6210001	7210000	6710000	71	36	0.4017	37	0.4003	-0.0014	-0.2129	0.2177	-0.2762	0.2777	-0.3273	0.3303	-0.4333	0.4337
SL2.50ch08	6220001	7220000	6720000	71	36	0.4017	37	0.4003	-0.0014	-0.2129	0.2177	-0.2762	0.2777	-0.3273	0.3303	-0.4333	0.4337
SL2.50ch08	6230001	7230000	6730000	72	36	0.4003	37	0.3996	-0.0007	-0.2128	0.2174	-0.2762	0.2769	-0.3272	0.3301	-0.4323	0.4333
SL2.50ch08	6240001	7240000	6740000	72	36	0.4003	37	0.3996	-0.0007	-0.2128	0.2174	-0.2762	0.2769	-0.3272	0.3301	-0.4323	0.4333
SL2.50ch08	6250001	7250000	6750000	72	36	0.4003	37	0.3996	-0.0007	-0.2128	0.2174	-0.2762	0.2769	-0.3272	0.3301	-0.4323	0.4333
SL2.50ch08	6260001	7260000	6760000	74	36	0.3973	36	0.3977	0.0004	-0.2161	0.2205	-0.28	0.2784	-0.3296	0.3324	-0.4386	0.4374
SL2.50ch08	6270001	7270000	6770000	74	36	0.3973	36	0.3977	0.0004	-0.2161	0.2205	-0.28	0.2784	-0.3296	0.3324	-0.4386	0.4374
SL2.50ch08	6280001	7280000	6780000	74	36	0.3973	36	0.3977	0.0004	-0.2161	0.2205	-0.28	0.2784	-0.3296	0.3324	-0.4386	0.4374
SL2.50ch08	6290001	7290000	6790000	77	36	0.3939	36	0.3961	0.0022	-0.2157	0.2201	-0.2789	0.2784	-0.3285	0.3315	-0.4371	0.4359
SL2.50ch08	6300001	7300000	6800000	75	37	0.3952	37	0.4032	0.008	-0.2134	0.2179	-0.276	0.2765	-0.3256	0.3288	-0.4326	0.4325
SL2.50ch08	6310001	7310000	6810000	75	37	0.3952	37	0.4032	0.008	-0.2134	0.2179	-0.276	0.2765	-0.3256	0.3288	-0.4326	0.4325
SL2.50ch08	6320001	7320000	6820000	75	37	0.3952	37	0.4032	0.008	-0.2134	0.2179	-0.276	0.2765	-0.3256	0.3288	-0.4326	0.4325
SL2.50ch08	6330001	7330000	6830000	75	37	0.3983	37	0.4025	0.0043	-0.2131	0.2176	-0.2753	0.2763	-0.3253	0.3288	-0.4328	0.4329
SL2.50ch08	6340001	7340000	6840000	75	37	0.3983	37	0.4025	0.0043	-0.2131	0.2176	-0.2753	0.2763	-0.3253	0.3288	-0.4328	0.4329
SL2.50ch08	6350001	7350000	6850000	75	37	0.3983	37	0.4025	0.0043	-0.2131	0.2176	-0.2753	0.2763	-0.3253	0.3288	-0.4328	0.4329
SL2.50ch08	6360001	7360000	6860000	75	37	0.3983	37	0.4025	0.0043	-0.2131	0.2176	-0.2753	0.2763	-0.3253	0.3288	-0.4328	0.4329
SL2.50ch08	6370001	7370000	6870000	75	37	0.3983	37	0.4025	0.0043	-0.2131	0.2176	-0.2753	0.2763	-0.3253	0.3288	-0.4328	0.4329
SL2.50ch08	6380001	7380000	6880000	75	37	0.3983	37	0.4025	0.0043	-0.2131	0.2176	-0.2753	0.2763	-0.3253	0.3288	-0.4328	0.4329
SL2.50ch08	6390001	7390000	6890000	75	37	0.3983	37	0.4025	0.0043	-0.2131	0.2176	-0.2753	0.2763	-0.3253	0.3288	-0.4328	0.4329
SL2.50ch08	6400001	7400000	6900000	74	37	0.3992	37	0.4057	0.0065	-0.2126	0.2177	-0.2751	0.2761	-0.3252	0.3288	-0.4325	0.4326
SL2.50ch08	6410001	7410000	6910000	74	37	0.3992	37	0.4057	0.0065	-0.2126	0.2177	-0.2751	0.2761	-0.3252	0.3288	-0.4325	0.4326
SL2.50ch08	6420001	7420000	6920000	74	37	0.3992	37	0.4057	0.0065	-0.2126	0.2177	-0.2751	0.2761	-0.3252	0.3288	-0.4325	0.4326
SL2.50ch08	6430001	7430000	6930000	74	37	0.3992	37	0.4057	0.0065	-0.2126	0.2177	-0.2751	0.2761	-0.3252	0.3288	-0.4325	0.4326
SL2.50ch08	6440001	7440000	6940000	61	41	0.397	41	0.3926	-0.0044	-0.2041	0.2052	-0.2607	0.2619	-0.3098	0.3106	-0.4071	0.4119
SL2.50ch08	6450001	7450000	6950000	61	41	0.397	41	0.3926	-0.0044	-0.2041	0.2052	-0.2607	0.2619	-0.3098	0.3106	-0.4071	0.4119
SL2.50ch08	6460001	7460000	6960000	62	41	0.3971	41	0.3939	-0.0032	-0.2051	0.2062	-0.2618	0.263	-0.3112	0.3121	-0.4091	0.4139
SL2.50ch08	6470001	7470000	6970000	62	41	0.3971	41	0.3939	-0.0032	-0.2051	0.2062	-0.2618	0.263	-0.3112	0.3121	-0.4091	0.4139
SL2.50ch08	6480001	7480000	6980000	62	41	0.3971	41	0.3939	-0.0032	-0.2051	0.2062	-0.2618	0.263	-0.3112	0.3121	-0.4091	0.4139
SL2.50ch08	6490001	7490000	6990000	62	41	0.3971	41	0.3939	-0.0032	-0.2051	0.2062	-0.2618	0.263	-0.3112	0.3121	-0.4091	0.4139
SL2.50ch08	6500001	7500000	7000000	62	41	0.3971	41	0.3939	-0.0032	-0.2051	0.2062	-0.2618	0.263	-0.3112	0.3121	-0.4091	0.4139
SL2.50ch08	6510001	7510000	7010000	62	41	0.3971	41	0.3939	-0.0032	-0.2051	0.2062	-0.2618	0.263	-0.3112	0.3121	-0.4091	0.4139
SL2.50ch08	6520001	7520000	7020000	62	41	0.3971	41	0.3939	-0.0032	-0.2051	0.2062	-0.2618	0.263	-0.3112	0.3121	-0.4091	0.4139
SL2.50ch08	6530001	7530000	7030000	62	41	0.3971	41	0.3939	-0.0032	-0.2051	0.2062	-0.2618	0.263	-0.3112	0.3121	-0.4091	0.4139
SL2.50ch08	6540001	7540000	7040000	62	41	0.3971	41	0.3939	-0.0032	-0.2051	0.2062	-0.2618	0.263	-0.3112	0.3121	-0.4091	0.4139
SL2.50ch08	6550001	7550000	7050000	62	41	0.3971	41	0.3939	-0.0032	-0.2051	0.2062	-0.2618	0.263	-0.3112	0.3121	-0.4091	0.4139
SL2.50ch08	6560001	7560000	7060000	62	41	0.3971	41	0.3939	-0.0032	-0.2051	0.2062	-0.2618	0.263	-0.3112	0.3121	-0.4091	0.4139
SL2.50ch08	6570001	7570000	7070000	61	41	0.397	41	0.3956	-0.0015	-0.205	0.2065	-0.262	0.2632	-0.3116	0.3124	-0.4097	0.4148
SL2.50ch08	6580001	7580000	7080000	62	41	0.3963	40	0.3945	-0.0018	-0.2049	0.2064	-0.2621	0.2628	-0.3114	0.3117	-0.409	0.4135
SL2.50ch08	6590001	7590000	7090000	61	41	0.3977	41	0.3979	0.0002	-0.2045	0.206	-0.262	0.2626	-0.3108	0.3111	-0.4081	0.4134
SL2.50ch08	6600001	7600000	7100000	61	41	0.3977	41	0.3979	0.0002	-0.2045	0.206	-0.262	0.2626	-0.3108	0.3111	-0.4081	0.4134
SL2.50ch08	6610001	7610000	7110000	61	41	0.3977	41	0.3979	0.0002	-0.2045	0.206	-0.262	0.2626	-0.3108	0.3111	-0.4081	0.4134
SL2.50ch08	6620001	7620000	7120000	61	41	0.3977	41	0.3979	0.0002	-0.2045	0.206	-0.262	0.2626	-0.3108	0.3111	-0.4081	0.4134
SL2.50ch08	6630001	7630000	7130000	64	40	0.4005	40	0.3916	-0.0089	-0.2056	0.2087	-0.2639	0.2654	-0.3139	0.3152	-0.412	0.417
SL2.50ch08	6640001	7640000	7140000	64	40	0.4005	40	0.3916	-0.0089	-0.2056	0.2087	-0.2639	0.2654	-0.3139	0.3152	-0.412	0.417
SL2.50ch08	6650001	7650000	7150000	64	40	0.4005	40	0.3916	-0.0089	-0.2056	0.2087	-0.2639	0.2654	-0.3139	0.3152	-0.412	0.417
SL2.50ch08	6660001	7660000	7160000	64	40	0.4005	40	0.3916	-0.0089	-0.2056	0.2087	-0.2639	0.2654	-0.3139	0.3152	-0.412	0.417
SL2.50ch08	6670001	7670000	7170000	64	40	0.4005	40	0.3916	-0.0089	-0.2056	0.2087	-0.2639	0.2654	-0.3139	0.3152	-0.412	0.417
SL2.50ch08	6680001	7680000	7180000	65	40	0.3994	39	0.3915	-0.0078	-0.2063	0.2087	-0.2643	0.2658	-0.3142	0.3155	-0.4127	0.4176
SL2.50ch08	6690001	7690000	7190000	65	40	0.3994	39	0.3915	-0.0078	-0.2063	0.2087	-0.2643	0.2658	-0.3142	0.3155	-0.4127	0.4176
SL2.50ch08	6700001	7700000	7200000	65	40	0.3994	39	0.3915	-0.0078	-0.2063	0.2087	-0.2643	0.2658	-0.3142	0.3155	-0.4127	0.4176
SL2.50ch08	6710001	7710000	7210000	69	39	0.3968	39	0.3964	-0.0004	-0.2055	0.2087	-0.2641	0.2653	-0.3138	0.3152	-0.41	0.4167
SL2.50ch08	6720001	7720000	7220000	69	39	0.3968	39	0.3964	-0.0004	-0.2055	0.2087	-0.2641	0.2653	-0.3138	0.3152	-0.41	0.4167
SL2.50ch08	6730001	7730000	7230000	69	39	0.3968	39	0.3964	-0.0004	-0.2055	0.2087	-0.2641	0.2653	-0.3138	0.3152	-0.41	0.4167
SL2.50ch08	6740001	7740000	7240000	75	41	0.3951	39	0.3915	-0.0036	-0.2043	0.2075	-0.2616	0.264	-0.3112	0.3131	-0.4051	0.414
SL2.50ch08	6750001	7750000	7250000	71	40	0.3973	39	0.3941	-0.0032	-0.205	0.2089	-0.2629	0.2653	-0.3136	0.3156	-0.4068	0.4146
SL2.50ch08	6760001	7760000	7260000	71	40	0.3973	39	0.3941	-0.0032	-0.205	0.2089	-0.2629	0.2653	-0.3136	0.3156	-0.4068	0.4146
SL2.50ch08	6770001	7770000	7270000	71	40	0.3973	39	0.3941	-0.0032	-0.205	0.2089	-0.2629	0.2653	-0.3136	0.3156	-0.4068	0.4146
SL2.50ch08	6780001	7780000	7280000	72	40	0.3964	39	0.3924	-0.004	-0.2053	0.2099	-0.2631	0.2663	-0.3147	0.3166	-0.4081	0.4158
SL2.50ch08	6790001	7790000	7290000	72	40	0.3964	39	0.3924	-0.004	-0.2053	0.2099	-0.2631	0.2663	-0.3147	0.3166	-0.4081	0.4158
SL2.50ch08	6800001	7800000	7300000	86	39	0.391	38	0.4035	0.0124	-0.205	0.2085	-0.2644	0.2659	-0.3158	0.3166	-0.4119	0.4138
SL2.50ch08	6810001	7810000	7310000	86	39	0.391	38	0.4035	0.0124	-0.205	0.2085	-0.2644	0.2659	-0.3158	0.3166	-0.4119	0.4138
SL2.50ch08	6820001	7820000	7320000	91	40	0.3832	38	0.4038	0.0207	-0.2042	0.2075	-0.2638	0.2654	-0.3145	0.3154	-0.4103	0.4126
SL2.50ch08	6830001	7830000	7330000	104	39	0.3798	39	0.38	0.0002	-0.202	0.2065	-0.2618	0.2642	-0.3126	0.3132	-0.4088	0.4089
SL2.50ch08	6840001	7840000	7340000	104	39	0.3798	39	0.38	0.0002	-0.202	0.2065	-0.2618	0.2642	-0.3126	0.3132	-0.4088	0.4089
SL2.50ch08	6850001	7850000	7350000	103	39	0.3811	39	0.3795	-0.0016	-0.2019	0.2065	-0.2616	0.264	-0.3125	0.3131	-0.4086	0.408
SL2.50ch08	6860001	7860000	7360000	104	39	0.3812	38	0.379	-0.0022	-0.2031	0.2077	-0.2631	0.2647	-0.3135	0.3141	-0.4111	0.4097
SL2.50ch08	6870001	7870000	7370000	104	39	0.3812	38	0.379	-0.0022	-0.2031	0.2077	-0.2631	0.2647	-0.3135	0.3141	-0.4111	0.4097
SL2.50ch08	6880001	7880000	7380000	103	39	0.3815	39	0.3783	-0.0032	-0.2023	0.2069	-0.2621	0.2638	-0.3124	0.313	-0.4088	0.4081
SL2.50ch08	6890001	7890000	7390000	102	39	0.3823	39	0.3779	-0.0043	-0.2021	0.2067	-0.262	0.2633	-0.3123	0.3125	-0.4084	0.4077
SL2.50ch08	6900001	7900000	7400000	102	39	0.3823	39	0.3779	-0.0043	-0.2021	0.2067	-0.262	0.2633	-0.3123	0.3125	-0.4084	0.4077
SL2.50ch08	6910001	7910000	7410000	103	39	0.3796	39	0.3782	-0.0015	-0.2021	0.2071	-0.2622	0.2634	-0.3128	0.313	-0.4083	0.4084
SL2.50ch08	6920001	7920000	7420000	102	39	0.3815	39	0.3787	-0.0027	-0.2022	0.207	-0.2622	0.2634	-0.313	0.3129	-0.4087	0.4085
SL2.50ch08	6930001	7930000	7430000	102	39	0.3815	39	0.3787	-0.0027	-0.2022	0.207	-0.2622	0.2634	-0.313	0.3129	-0.4087	0.4085
SL2.50ch08	6940001	7940000	7440000	102	39	0.3815	39	0.3787	-0.0027	-0.2022	0.207	-0.2622	0.2634	-0.313	0.3129	-0.4087	0.4085
SL2.50ch08	6950001	7950000	7450000	96	39	0.3755	38	0.3738	-0.0018	-0.202	0.2076	-0.2626	0.2639	-0.3135	0.3135	-0.4092	0.4096
SL2.50ch08	6960001	7960000	7460000	97	39	0.3751	38	0.3733	-0.0018	-0.2022	0.2083	-0.2627	0.2646	-0.3143	0.3143	-0.4102	0.4105
SL2.50ch08	6970001	7970000	7470000	97	39	0.3751	38	0.3733	-0.0018	-0.2022	0.2083	-0.2627	0.2646	-0.3143	0.3143	-0.4102	0.4105
SL2.50ch08	6980001	7980000	7480000	97	39	0.3751	38	0.3733	-0.0018	-0.2022	0.2083	-0.2627	0.2646	-0.3143	0.3143	-0.4102	0.4105
SL2.50ch08	6990001	7990000	7490000	106	39	0.3723	37	0.3683	-0.004	-0.2026	0.2089	-0.2634	0.2659	-0.3151	0.315	-0.4127	0.4128
SL2.50ch08	7000001	8000000	7500000	106	39	0.3723	37	0.3683	-0.004	-0.2026	0.2089	-0.2634	0.2659	-0.3151	0.315	-0.4127	0.4128
SL2.50ch08	7010001	8010000	7510000	106	39	0.3723	37	0.3683	-0.004	-0.2026	0.2089	-0.2634	0.2659	-0.3151	0.315	-0.4127	0.4128
SL2.50ch08	7020001	8020000	7520000	104	39	0.3721	38	0.3686	-0.0036	-0.2021	0.2088	-0.2627	0.2653	-0.3146	0.314	-0.412	0.4122
SL2.50ch08	7030001	8030000	7530000	106	39	0.3711	37	0.3648	-0.0063	-0.2027	0.2094	-0.2632	0.2657	-0.3149	0.3153	-0.4141	0.4143
SL2.50ch08	7040001	8040000	7540000	104	38	0.3687	37	0.3619	-0.0067	-0.2034	0.2101	-0.2641	0.2664	-0.316	0.3162	-0.4158	0.4156
SL2.50ch08	7050001	8050000	7550000	104	38	0.3687	37	0.3619	-0.0067	-0.2034	0.2101	-0.2641	0.2664	-0.316	0.3162	-0.4158	0.4156
SL2.50ch08	7060001	8060000	7560000	104	38	0.3687	37	0.3619	-0.0067	-0.2034	0.2101	-0.2641	0.2664	-0.316	0.3162	-0.4158	0.4156
SL2.50ch08	7070001	8070000	7570000	104	38	0.3687	37	0.3619	-0.0067	-0.2034	0.2101	-0.2641	0.2664	-0.316	0.3162	-0.4158	0.4156
SL2.50ch08	7080001	8080000	7580000	84	36	0.3505	35	0.348	-0.0025	-0.2076	0.215	-0.2698	0.2708	-0.3215	0.3226	-0.4261	0.4222
SL2.50ch08	7090001	8090000	7590000	83	37	0.349	35	0.3461	-0.0029	-0.2073	0.2148	-0.2688	0.2705	-0.3204	0.3215	-0.4248	0.4209
SL2.50ch08	7100001	8100000	7600000	87	37	0.3474	35	0.3403	-0.007	-0.2067	0.2142	-0.2679	0.2695	-0.3196	0.3215	-0.4226	0.4205
SL2.50ch08	7110001	8110000	7610000	84	37	0.347	35	0.3426	-0.0044	-0.2058	0.2135	-0.2674	0.269	-0.3185	0.3204	-0.4205	0.4192
SL2.50ch08	7120001	8120000	7620000	82	37	0.3416	35	0.3424	0.0009	-0.2066	0.214	-0.268	0.2697	-0.3194	0.3213	-0.4228	0.4199
SL2.50ch08	7130001	8130000	7630000	84	36	0.3335	34	0.3442	0.0107	-0.2087	0.2159	-0.2707	0.2723	-0.3228	0.3247	-0.4275	0.4238
SL2.50ch08	7140001	8140000	7640000	84	36	0.3335	34	0.3442	0.0107	-0.2087	0.2159	-0.2707	0.2723	-0.3228	0.3247	-0.4275	0.4238
SL2.50ch08	7150001	8150000	7650000	84	36	0.3335	34	0.3442	0.0107	-0.2087	0.2159	-0.2707	0.2723	-0.3228	0.3247	-0.4275	0.4238
SL2.50ch08	7160001	8160000	7660000	84	36	0.3363	34	0.3449	0.0086	-0.209	0.2162	-0.2717	0.2727	-0.3242	0.3261	-0.4293	0.4256
SL2.50ch08	7170001	8170000	7670000	84	36	0.3363	34	0.3449	0.0086	-0.209	0.2162	-0.2717	0.2727	-0.3242	0.3261	-0.4293	0.4256
SL2.50ch08	7180001	8180000	7680000	84	36	0.3363	34	0.3449	0.0086	-0.209	0.2162	-0.2717	0.2727	-0.3242	0.3261	-0.4293	0.4256
SL2.50ch08	7190001	8190000	7690000	84	35	0.3377	34	0.3463	0.0086	-0.2097	0.2167	-0.2731	0.2733	-0.3258	0.3277	-0.4317	0.4272
SL2.50ch08	7200001	8200000	7700000	82	35	0.3345	33	0.3402	0.0057	-0.2107	0.218	-0.2743	0.2748	-0.3274	0.3297	-0.4338	0.4295
SL2.50ch08	7210001	8210000	7710000	82	35	0.3345	33	0.3402	0.0057	-0.2107	0.218	-0.2743	0.2748	-0.3274	0.3297	-0.4338	0.4295
SL2.50ch08	7220001	8220000	7720000	82	35	0.3345	33	0.3402	0.0057	-0.2107	0.218	-0.2743	0.2748	-0.3274	0.3297	-0.4338	0.4295
SL2.50ch08	7230001	8230000	7730000	82	34	0.3299	33	0.343	0.0132	-0.2126	0.2194	-0.2765	0.2759	-0.3284	0.3315	-0.4375	0.4317
SL2.50ch08	7240001	8240000	7740000	87	34	0.3228	32	0.3468	0.024	-0.2132	0.2196	-0.2768	0.2762	-0.3293	0.3327	-0.438	0.4327
SL2.50ch08	7250001	8250000	7750000	87	34	0.3228	32	0.3468	0.024	-0.2132	0.2196	-0.2768	0.2762	-0.3293	0.3327	-0.438	0.4327
SL2.50ch08	7260001	8260000	7760000	85	35	0.3235	33	0.3472	0.0236	-0.2104	0.2169	-0.2735	0.2749	-0.3273	0.3308	-0.4327	0.4291
SL2.50ch08	7270001	8270000	7770000	85	35	0.3235	33	0.3472	0.0236	-0.2104	0.2169	-0.2735	0.2749	-0.3273	0.3308	-0.4327	0.4291
SL2.50ch08	7280001	8280000	7780000	85	35	0.3235	33	0.3472	0.0236	-0.2104	0.2169	-0.2735	0.2749	-0.3273	0.3308	-0.4327	0.4291
SL2.50ch08	7290001	8290000	7790000	82	34	0.324	32	0.3468	0.0228	-0.2105	0.2172	-0.2742	0.2748	-0.3283	0.3315	-0.4338	0.4302
SL2.50ch08	7300001	8300000	7800000	83	34	0.3272	32	0.3461	0.0189	-0.2108	0.2174	-0.2751	0.275	-0.3293	0.3325	-0.435	0.4314
SL2.50ch08	7310001	8310000	7810000	83	34	0.3272	32	0.3461	0.0189	-0.2108	0.2174	-0.2751	0.275	-0.3293	0.3325	-0.435	0.4314
SL2.50ch08	7320001	8320000	7820000	83	34	0.3272	32	0.3461	0.0189	-0.2108	0.2174	-0.2751	0.275	-0.3293	0.3325	-0.435	0.4314
SL2.50ch08	7330001	8330000	7830000	82	34	0.3257	32	0.3457	0.02	-0.2112	0.2179	-0.2758	0.2757	-0.3299	0.3332	-0.4356	0.4322
SL2.50ch08	7340001	8340000	7840000	82	34	0.3257	32	0.3457	0.02	-0.2112	0.2179	-0.2758	0.2757	-0.3299	0.3332	-0.4356	0.4322
SL2.50ch08	7350001	8350000	7850000	82	34	0.3257	32	0.3457	0.02	-0.2112	0.2179	-0.2758	0.2757	-0.3299	0.3332	-0.4356	0.4322
SL2.50ch08	7360001	8360000	7860000	82	34	0.3257	32	0.3457	0.02	-0.2112	0.2179	-0.2758	0.2757	-0.3299	0.3332	-0.4356	0.4322
SL2.50ch08	7370001	8370000	7870000	82	34	0.3257	32	0.3457	0.02	-0.2112	0.2179	-0.2758	0.2757	-0.3299	0.3332	-0.4356	0.4322
SL2.50ch08	7380001	8380000	7880000	82	34	0.3257	32	0.3457	0.02	-0.2112	0.2179	-0.2758	0.2757	-0.3299	0.3332	-0.4356	0.4322
SL2.50ch08	7390001	8390000	7890000	82	34	0.3257	32	0.3457	0.02	-0.2112	0.2179	-0.2758	0.2757	-0.3299	0.3332	-0.4356	0.4322
SL2.50ch08	7400001	8400000	7900000	82	34	0.3257	32	0.3457	0.02	-0.2112	0.2179	-0.2758	0.2757	-0.3299	0.3332	-0.4356	0.4322
SL2.50ch08	7410001	8410000	7910000	84	33	0.3254	31	0.343	0.0176	-0.2117	0.22	-0.2784	0.2783	-0.3313	0.3363	-0.4381	0.4347
SL2.50ch08	7420001	8420000	7920000	84	33	0.3254	31	0.343	0.0176	-0.2117	0.22	-0.2784	0.2783	-0.3313	0.3363	-0.4381	0.4347
SL2.50ch08	7430001	8430000	7930000	84	33	0.3254	31	0.343	0.0176	-0.2117	0.22	-0.2784	0.2783	-0.3313	0.3363	-0.4381	0.4347
SL2.50ch08	7440001	8440000	7940000	85	33	0.3254	31	0.3412	0.0158	-0.2121	0.2199	-0.2786	0.2784	-0.3313	0.3363	-0.4383	0.435
SL2.50ch08	7450001	8450000	7950000	89	34	0.3245	31	0.3435	0.019	-0.2116	0.2204	-0.2782	0.2785	-0.332	0.3368	-0.4375	0.4363
SL2.50ch08	7460001	8460000	7960000	88	34	0.3236	31	0.342	0.0184	-0.211	0.2199	-0.2776	0.2778	-0.3312	0.3361	-0.4365	0.4352
SL2.50ch08	7470001	8470000	7970000	88	34	0.3236	31	0.342	0.0184	-0.211	0.2199	-0.2776	0.2778	-0.3312	0.3361	-0.4365	0.4352
SL2.50ch08	7480001	8480000	7980000	88	34	0.3236	31	0.342	0.0184	-0.211	0.2199	-0.2776	0.2778	-0.3312	0.3361	-0.4365	0.4352
SL2.50ch08	7490001	8490000	7990000	93	35	0.321	32	0.3425	0.0215	-0.2096	0.2183	-0.2757	0.2758	-0.3289	0.3335	-0.4331	0.4319
SL2.50ch08	7500001	8500000	8000000	96	36	0.3215	33	0.3375	0.016	-0.2087	0.2173	-0.2741	0.2742	-0.3274	0.3314	-0.4302	0.4296
SL2.50ch08	7510001	8510000	8010000	96	36	0.3215	33	0.3375	0.016	-0.2087	0.2173	-0.2741	0.2742	-0.3274	0.3314	-0.4302	0.4296
SL2.50ch08	7520001	8520000	8020000	96	36	0.3215	33	0.3375	0.016	-0.2087	0.2173	-0.2741	0.2742	-0.3274	0.3314	-0.4302	0.4296
SL2.50ch08	7530001	8530000	8030000	96	36	0.3215	33	0.3375	0.016	-0.2087	0.2173	-0.2741	0.2742	-0.3274	0.3314	-0.4302	0.4296
SL2.50ch08	7540001	8540000	8040000	96	36	0.3215	33	0.3375	0.016	-0.2087	0.2173	-0.2741	0.2742	-0.3274	0.3314	-0.4302	0.4296
SL2.50ch08	7550001	8550000	8050000	97	36	0.3209	33	0.3376	0.0167	-0.2086	0.2172	-0.274	0.2741	-0.327	0.331	-0.4297	0.4292
SL2.50ch08	7560001	8560000	8060000	97	36	0.3209	33	0.3376	0.0167	-0.2086	0.2172	-0.274	0.2741	-0.327	0.331	-0.4297	0.4292
SL2.50ch08	7570001	8570000	8070000	98	36	0.3204	33	0.3399	0.0195	-0.2086	0.2174	-0.2741	0.2741	-0.3274	0.3313	-0.4294	0.4297
SL2.50ch08	7580001	8580000	8080000	97	36	0.3201	33	0.34	0.0199	-0.2086	0.2176	-0.2741	0.2746	-0.3277	0.332	-0.4301	0.4307
SL2.50ch08	7590001	8590000	8090000	97	36	0.3201	33	0.34	0.0199	-0.2086	0.2176	-0.2741	0.2746	-0.3277	0.332	-0.4301	0.4307
SL2.50ch08	7600001	8600000	8100000	97	36	0.3201	33	0.34	0.0199	-0.2086	0.2176	-0.2741	0.2746	-0.3277	0.332	-0.4301	0.4307
SL2.50ch08	7610001	8610000	8110000	97	36	0.3201	33	0.34	0.0199	-0.2086	0.2176	-0.2741	0.2746	-0.3277	0.332	-0.4301	0.4307
SL2.50ch08	7620001	8620000	8120000	97	36	0.3201	33	0.34	0.0199	-0.2086	0.2176	-0.2741	0.2746	-0.3277	0.332	-0.4301	0.4307
SL2.50ch08	7630001	8630000	8130000	94	37	0.3157	33	0.3424	0.0267	-0.208	0.2161	-0.2732	0.2731	-0.3261	0.3299	-0.4281	0.4287
SL2.50ch08	7640001	8640000	8140000	94	37	0.3157	33	0.3424	0.0267	-0.208	0.2161	-0.2732	0.2731	-0.3261	0.3299	-0.4281	0.4287
SL2.50ch08	7650001	8650000	8150000	94	37	0.3157	33	0.3424	0.0267	-0.208	0.2161	-0.2732	0.2731	-0.3261	0.3299	-0.4281	0.4287
SL2.50ch08	7660001	8660000	8160000	94	37	0.3157	33	0.3424	0.0267	-0.208	0.2161	-0.2732	0.2731	-0.3261	0.3299	-0.4281	0.4287
SL2.50ch08	7670001	8670000	8170000	94	37	0.3157	33	0.3424	0.0267	-0.208	0.2161	-0.2732	0.2731	-0.3261	0.3299	-0.4281	0.4287
SL2.50ch08	7680001	8680000	8180000	93	37	0.3156	33	0.3419	0.0263	-0.2076	0.2162	-0.273	0.2729	-0.326	0.3298	-0.4278	0.4284
SL2.50ch08	7690001	8690000	8190000	94	37	0.3132	33	0.342	0.0288	-0.2077	0.2162	-0.2734	0.2732	-0.3262	0.3305	-0.4279	0.4285
SL2.50ch08	7700001	8700000	8200000	94	37	0.3132	33	0.342	0.0288	-0.2077	0.2162	-0.2734	0.2732	-0.3262	0.3305	-0.4279	0.4285
SL2.50ch08	7710001	8710000	8210000	90	37	0.3113	33	0.3361	0.0248	-0.2084	0.2165	-0.274	0.2739	-0.3271	0.3314	-0.4306	0.4297
SL2.50ch08	7720001	8720000	8220000	95	37	0.3165	32	0.334	0.0175	-0.2093	0.217	-0.2739	0.2739	-0.328	0.332	-0.4318	0.4306
SL2.50ch08	7730001	8730000	8230000	137	33	0.3315	30	0.3191	-0.0124	-0.2177	0.2267	-0.2851	0.2841	-0.3392	0.3474	-0.4524	0.4478
SL2.50ch08	7740001	8740000	8240000	131	32	0.3295	30	0.3183	-0.0111	-0.219	0.2282	-0.2875	0.2857	-0.3419	0.3501	-0.4571	0.4507
SL2.50ch08	7750001	8750000	8250000	128	32	0.3316	30	0.3169	-0.0148	-0.2188	0.2282	-0.2872	0.2855	-0.3413	0.3497	-0.457	0.4506
SL2.50ch08	7760001	8760000	8260000	128	32	0.3316	30	0.3169	-0.0148	-0.2188	0.2282	-0.2872	0.2855	-0.3413	0.3497	-0.457	0.4506
SL2.50ch08	7770001	8770000	8270000	128	32	0.3316	30	0.3169	-0.0148	-0.2188	0.2282	-0.2872	0.2855	-0.3413	0.3497	-0.457	0.4506
SL2.50ch08	7780001	8780000	8280000	127	32	0.3317	30	0.3172	-0.0144	-0.2187	0.2279	-0.2873	0.2851	-0.3409	0.3494	-0.4566	0.4502
SL2.50ch08	7790001	8790000	8290000	127	32	0.3317	30	0.3172	-0.0144	-0.2187	0.2279	-0.2873	0.2851	-0.3409	0.3494	-0.4566	0.4502
SL2.50ch08	7800001	8800000	8300000	113	31	0.3277	30	0.2995	-0.0282	-0.2206	0.2311	-0.2893	0.2877	-0.3433	0.3535	-0.4597	0.4561
SL2.50ch08	7810001	8810000	8310000	113	31	0.3277	30	0.2995	-0.0282	-0.2206	0.2311	-0.2893	0.2877	-0.3433	0.3535	-0.4597	0.4561
SL2.50ch08	7820001	8820000	8320000	108	31	0.3314	29	0.2944	-0.037	-0.222	0.233	-0.291	0.2891	-0.3456	0.3562	-0.4633	0.459
SL2.50ch08	7830001	8830000	8330000	95	30	0.328	27	0.3055	-0.0225	-0.2269	0.2375	-0.2968	0.2936	-0.3521	0.3643	-0.4722	0.4694
SL2.50ch08	7840001	8840000	8340000	95	30	0.328	27	0.3055	-0.0225	-0.2269	0.2375	-0.2968	0.2936	-0.3521	0.3643	-0.4722	0.4694
SL2.50ch08	7850001	8850000	8350000	100	30	0.3307	28	0.3053	-0.0254	-0.2257	0.2367	-0.2949	0.2927	-0.3505	0.3621	-0.4696	0.4662
SL2.50ch08	7860001	8860000	8360000	99	30	0.33	28	0.3051	-0.0249	-0.2246	0.2357	-0.2937	0.2923	-0.3498	0.3615	-0.4676	0.465
SL2.50ch08	7870001	8870000	8370000	101	30	0.3298	28	0.3033	-0.0265	-0.2247	0.2356	-0.2939	0.292	-0.3503	0.3617	-0.4683	0.4655
SL2.50ch08	7880001	8880000	8380000	101	30	0.3298	28	0.3033	-0.0265	-0.2247	0.2356	-0.2939	0.292	-0.3503	0.3617	-0.4683	0.4655
SL2.50ch08	7890001	8890000	8390000	101	30	0.3298	28	0.3033	-0.0265	-0.2247	0.2356	-0.2939	0.292	-0.3503	0.3617	-0.4683	0.4655
SL2.50ch08	7900001	8900000	8400000	101	30	0.3298	28	0.3033	-0.0265	-0.2247	0.2356	-0.2939	0.292	-0.3503	0.3617	-0.4683	0.4655
SL2.50ch08	7910001	8910000	8410000	100	30	0.332	28	0.3023	-0.0297	-0.2249	0.2356	-0.2941	0.2921	-0.3502	0.3617	-0.469	0.4653
SL2.50ch08	7920001	8920000	8420000	100	30	0.332	28	0.3023	-0.0297	-0.2249	0.2356	-0.2941	0.2921	-0.3502	0.3617	-0.469	0.4653
SL2.50ch08	7930001	8930000	8430000	102	30	0.3358	28	0.3047	-0.0311	-0.2253	0.2357	-0.2942	0.2923	-0.3502	0.3627	-0.4699	0.4663
SL2.50ch08	7940001	8940000	8440000	102	30	0.3358	28	0.3047	-0.0311	-0.2253	0.2357	-0.2942	0.2923	-0.3502	0.3627	-0.4699	0.4663
SL2.50ch08	7950001	8950000	8450000	102	30	0.3358	28	0.3047	-0.0311	-0.2253	0.2357	-0.2942	0.2923	-0.3502	0.3627	-0.4699	0.4663
SL2.50ch08	7960001	8960000	8460000	101	30	0.3358	28	0.3045	-0.0314	-0.2254	0.2353	-0.2943	0.2918	-0.3499	0.3624	-0.4696	0.4659
SL2.50ch08	7970001	8970000	8470000	101	30	0.3358	28	0.3045	-0.0314	-0.2254	0.2353	-0.2943	0.2918	-0.3499	0.3624	-0.4696	0.4659
SL2.50ch08	7980001	8980000	8480000	101	30	0.3358	28	0.3045	-0.0314	-0.2254	0.2353	-0.2943	0.2918	-0.3499	0.3624	-0.4696	0.4659
SL2.50ch08	7990001	8990000	8490000	92	30	0.3352	28	0.3035	-0.0317	-0.2271	0.2372	-0.2966	0.293	-0.3525	0.3663	-0.4725	0.4686
SL2.50ch08	8000001	9000000	8500000	92	30	0.3352	28	0.3035	-0.0317	-0.2271	0.2372	-0.2966	0.293	-0.3525	0.3663	-0.4725	0.4686
SL2.50ch08	8010001	9010000	8510000	92	30	0.3352	28	0.3035	-0.0317	-0.2271	0.2372	-0.2966	0.293	-0.3525	0.3663	-0.4725	0.4686
SL2.50ch08	8020001	9020000	8520000	92	30	0.3352	28	0.3035	-0.0317	-0.2271	0.2372	-0.2966	0.293	-0.3525	0.3663	-0.4725	0.4686
SL2.50ch08	8030001	9030000	8530000	92	30	0.3364	29	0.3125	-0.0239	-0.2263	0.2363	-0.2957	0.2925	-0.3512	0.3647	-0.4696	0.4656
SL2.50ch08	8040001	9040000	8540000	92	30	0.3364	29	0.3125	-0.0239	-0.2263	0.2363	-0.2957	0.2925	-0.3512	0.3647	-0.4696	0.4656
SL2.50ch08	8050001	9050000	8550000	92	30	0.3364	29	0.3125	-0.0239	-0.2263	0.2363	-0.2957	0.2925	-0.3512	0.3647	-0.4696	0.4656
SL2.50ch08	8060001	9060000	8560000	93	30	0.3374	29	0.3148	-0.0226	-0.227	0.2368	-0.2964	0.2932	-0.3521	0.3654	-0.4714	0.4667
SL2.50ch08	8070001	9070000	8570000	93	30	0.3374	29	0.3148	-0.0226	-0.227	0.2368	-0.2964	0.2932	-0.3521	0.3654	-0.4714	0.4667
SL2.50ch08	8080001	9080000	8580000	93	30	0.3374	29	0.3148	-0.0226	-0.227	0.2368	-0.2964	0.2932	-0.3521	0.3654	-0.4714	0.4667
SL2.50ch08	8090001	9090000	8590000	93	30	0.3374	29	0.3148	-0.0226	-0.227	0.2368	-0.2964	0.2932	-0.3521	0.3654	-0.4714	0.4667
SL2.50ch08	8100001	9100000	8600000	89	30	0.3385	28	0.3191	-0.0194	-0.2284	0.2384	-0.2985	0.2953	-0.3542	0.3674	-0.4757	0.4691
SL2.50ch08	8110001	9110000	8610000	89	30	0.3385	28	0.3191	-0.0194	-0.2284	0.2384	-0.2985	0.2953	-0.3542	0.3674	-0.4757	0.4691
SL2.50ch08	8120001	9120000	8620000	89	30	0.3385	28	0.3191	-0.0194	-0.2284	0.2384	-0.2985	0.2953	-0.3542	0.3674	-0.4757	0.4691
SL2.50ch08	8130001	9130000	8630000	87	30	0.3463	28	0.3169	-0.0294	-0.2269	0.2372	-0.2967	0.2933	-0.3517	0.3652	-0.4723	0.4665
SL2.50ch08	8140001	9140000	8640000	87	30	0.3463	28	0.3169	-0.0294	-0.2269	0.2372	-0.2967	0.2933	-0.3517	0.3652	-0.4723	0.4665
SL2.50ch08	8150001	9150000	8650000	91	30	0.3471	29	0.3168	-0.0303	-0.2254	0.2362	-0.2946	0.2927	-0.3497	0.3627	-0.4695	0.4635
SL2.50ch08	8160001	9160000	8660000	90	30	0.3454	29	0.3158	-0.0297	-0.2253	0.2362	-0.294	0.2927	-0.349	0.3621	-0.4688	0.4628
SL2.50ch08	8170001	9170000	8670000	90	30	0.3454	29	0.3158	-0.0297	-0.2253	0.2362	-0.294	0.2927	-0.349	0.3621	-0.4688	0.4628
SL2.50ch08	8180001	9180000	8680000	90	30	0.3454	29	0.3158	-0.0297	-0.2253	0.2362	-0.294	0.2927	-0.349	0.3621	-0.4688	0.4628
SL2.50ch08	8190001	9190000	8690000	89	31	0.3447	29	0.3143	-0.0304	-0.2252	0.2362	-0.2933	0.2927	-0.3483	0.3616	-0.4681	0.4621
SL2.50ch08	8200001	9200000	8700000	89	31	0.3447	29	0.3143	-0.0304	-0.2252	0.2362	-0.2933	0.2927	-0.3483	0.3616	-0.4681	0.4621
SL2.50ch08	8210001	9210000	8710000	89	31	0.3447	29	0.3143	-0.0304	-0.2252	0.2362	-0.2933	0.2927	-0.3483	0.3616	-0.4681	0.4621
SL2.50ch08	8220001	9220000	8720000	89	31	0.3447	29	0.3143	-0.0304	-0.2252	0.2362	-0.2933	0.2927	-0.3483	0.3616	-0.4681	0.4621
SL2.50ch08	8230001	9230000	8730000	87	31	0.3498	29	0.314	-0.0357	-0.2236	0.2349	-0.2917	0.292	-0.3473	0.36	-0.4655	0.4602
SL2.50ch08	8240001	9240000	8740000	83	31	0.3549	29	0.3112	-0.0437	-0.2234	0.2353	-0.2917	0.2924	-0.347	0.3599	-0.4668	0.4604
SL2.50ch08	8250001	9250000	8750000	83	31	0.3549	29	0.3112	-0.0437	-0.2234	0.2353	-0.2917	0.2924	-0.347	0.3599	-0.4668	0.4604
SL2.50ch08	8260001	9260000	8760000	83	31	0.3549	29	0.3112	-0.0437	-0.2234	0.2353	-0.2917	0.2924	-0.347	0.3599	-0.4668	0.4604
SL2.50ch08	8270001	9270000	8770000	84	31	0.3546	30	0.3127	-0.0419	-0.2237	0.2349	-0.2917	0.2924	-0.3468	0.3596	-0.4667	0.4604
SL2.50ch08	8280001	9280000	8780000	86	32	0.3583	30	0.3171	-0.0412	-0.2225	0.2334	-0.29	0.291	-0.3446	0.3572	-0.4641	0.4572
SL2.50ch08	8290001	9290000	8790000	89	33	0.3524	31	0.3172	-0.0352	-0.2211	0.2319	-0.2881	0.2894	-0.3427	0.3549	-0.4605	0.4551
SL2.50ch08	8300001	9300000	8800000	91	33	0.3441	31	0.3178	-0.0263	-0.2215	0.2316	-0.2872	0.2896	-0.3414	0.3544	-0.4604	0.455
SL2.50ch08	8310001	9310000	8810000	91	33	0.3441	31	0.3178	-0.0263	-0.2215	0.2316	-0.2872	0.2896	-0.3414	0.3544	-0.4604	0.455
SL2.50ch08	8320001	9320000	8820000	91	33	0.3441	31	0.3178	-0.0263	-0.2215	0.2316	-0.2872	0.2896	-0.3414	0.3544	-0.4604	0.455
SL2.50ch08	8330001	9330000	8830000	91	33	0.3441	31	0.3178	-0.0263	-0.2215	0.2316	-0.2872	0.2896	-0.3414	0.3544	-0.4604	0.455
SL2.50ch08	8340001	9340000	8840000	91	33	0.3441	31	0.3178	-0.0263	-0.2215	0.2316	-0.2872	0.2896	-0.3414	0.3544	-0.4604	0.455
SL2.50ch08	8350001	9350000	8850000	91	33	0.3441	31	0.3178	-0.0263	-0.2215	0.2316	-0.2872	0.2896	-0.3414	0.3544	-0.4604	0.455
SL2.50ch08	8360001	9360000	8860000	91	33	0.3441	31	0.3178	-0.0263	-0.2215	0.2316	-0.2872	0.2896	-0.3414	0.3544	-0.4604	0.455
SL2.50ch08	8370001	9370000	8870000	93	34	0.347	31	0.3219	-0.0251	-0.2206	0.2307	-0.286	0.2883	-0.3401	0.3528	-0.4576	0.4535
SL2.50ch08	8380001	9380000	8880000	101	34	0.3322	30	0.3235	-0.0087	-0.2204	0.2325	-0.2878	0.29	-0.3417	0.3538	-0.4592	0.4555
SL2.50ch08	8390001	9390000	8890000	101	34	0.3322	30	0.3235	-0.0087	-0.2204	0.2325	-0.2878	0.29	-0.3417	0.3538	-0.4592	0.4555
SL2.50ch08	8400001	9400000	8900000	103	41	0.3321	35	0.3232	-0.0089	-0.2189	0.2307	-0.2856	0.2878	-0.3394	0.3511	-0.4563	0.4522
SL2.50ch08	8410001	9410000	8910000	101	41	0.3326	35	0.325	-0.0075	-0.2187	0.2292	-0.2837	0.2859	-0.3385	0.3489	-0.4547	0.4504
SL2.50ch08	8420001	9420000	8920000	101	41	0.3326	35	0.325	-0.0075	-0.2187	0.2292	-0.2837	0.2859	-0.3385	0.3489	-0.4547	0.4504
SL2.50ch08	8430001	9430000	8930000	106	46	0.3334	38	0.3256	-0.0078	-0.2161	0.226	-0.2802	0.2819	-0.334	0.3436	-0.4488	0.444
SL2.50ch08	8440001	9440000	8940000	110	50	0.3387	40	0.33	-0.0087	-0.2136	0.2233	-0.2773	0.2785	-0.3305	0.3389	-0.4439	0.4382
SL2.50ch08	8450001	9450000	8950000	106	50	0.34	41	0.3276	-0.0124	-0.2141	0.223	-0.2776	0.2784	-0.3299	0.3386	-0.4448	0.4373
SL2.50ch08	8460001	9460000	8960000	106	50	0.34	41	0.3276	-0.0124	-0.2141	0.223	-0.2776	0.2784	-0.3299	0.3386	-0.4448	0.4373
SL2.50ch08	8470001	9470000	8970000	123	62	0.3578	48	0.3477	-0.0101	-0.2066	0.2139	-0.2678	0.2675	-0.318	0.3251	-0.4285	0.4204
SL2.50ch08	8480001	9480000	8980000	123	62	0.3578	48	0.3477	-0.0101	-0.2066	0.2139	-0.2678	0.2675	-0.318	0.3251	-0.4285	0.4204
SL2.50ch08	8490001	9490000	8990000	118	62	0.3614	49	0.3476	-0.0137	-0.2075	0.2149	-0.2689	0.2687	-0.3192	0.3267	-0.4308	0.4223
SL2.50ch08	8500001	9500000	9000000	115	62	0.362	49	0.3519	-0.0101	-0.2083	0.2156	-0.2701	0.2699	-0.3203	0.3283	-0.4332	0.424
SL2.50ch08	8510001	9510000	9010000	115	62	0.362	49	0.3519	-0.0101	-0.2083	0.2156	-0.2701	0.2699	-0.3203	0.3283	-0.4332	0.424
SL2.50ch08	8520001	9520000	9020000	115	62	0.362	49	0.3519	-0.0101	-0.2083	0.2156	-0.2701	0.2699	-0.3203	0.3283	-0.4332	0.424
SL2.50ch08	8530001	9530000	9030000	115	62	0.362	49	0.3519	-0.0101	-0.2083	0.2156	-0.2701	0.2699	-0.3203	0.3283	-0.4332	0.424
SL2.50ch08	8540001	9540000	9040000	115	62	0.362	49	0.3519	-0.0101	-0.2083	0.2156	-0.2701	0.2699	-0.3203	0.3283	-0.4332	0.424
SL2.50ch08	8550001	9550000	9050000	114	63	0.3628	49	0.3519	-0.0109	-0.2083	0.2157	-0.2701	0.2699	-0.3205	0.3286	-0.4336	0.4243
SL2.50ch08	8560001	9560000	9060000	114	63	0.3628	49	0.3519	-0.0109	-0.2083	0.2157	-0.2701	0.2699	-0.3205	0.3286	-0.4336	0.4243
SL2.50ch08	8570001	9570000	9070000	113	63	0.3636	49	0.3501	-0.0135	-0.2083	0.2155	-0.27	0.2698	-0.3201	0.3283	-0.4339	0.4238
SL2.50ch08	8580001	9580000	9080000	113	63	0.3636	49	0.3501	-0.0135	-0.2083	0.2155	-0.27	0.2698	-0.3201	0.3283	-0.4339	0.4238
SL2.50ch08	8590001	9590000	9090000	113	63	0.3636	49	0.3501	-0.0135	-0.2083	0.2155	-0.27	0.2698	-0.3201	0.3283	-0.4339	0.4238
SL2.50ch08	8600001	9600000	9100000	113	63	0.3636	49	0.3501	-0.0135	-0.2083	0.2155	-0.27	0.2698	-0.3201	0.3283	-0.4339	0.4238
SL2.50ch08	8610001	9610000	9110000	113	63	0.3636	49	0.3501	-0.0135	-0.2083	0.2155	-0.27	0.2698	-0.3201	0.3283	-0.4339	0.4238
SL2.50ch08	8620001	9620000	9120000	113	63	0.3636	49	0.3501	-0.0135	-0.2083	0.2155	-0.27	0.2698	-0.3201	0.3283	-0.4339	0.4238
SL2.50ch08	8630001	9630000	9130000	113	63	0.3636	49	0.3501	-0.0135	-0.2083	0.2155	-0.27	0.2698	-0.3201	0.3283	-0.4339	0.4238
SL2.50ch08	8640001	9640000	9140000	113	63	0.3636	49	0.3501	-0.0135	-0.2083	0.2155	-0.27	0.2698	-0.3201	0.3283	-0.4339	0.4238
SL2.50ch08	8650001	9650000	9150000	113	63	0.3636	49	0.3501	-0.0135	-0.2083	0.2155	-0.27	0.2698	-0.3201	0.3283	-0.4339	0.4238
SL2.50ch08	8660001	9660000	9160000	113	63	0.3636	49	0.3501	-0.0135	-0.2083	0.2155	-0.27	0.2698	-0.3201	0.3283	-0.4339	0.4238
SL2.50ch08	8670001	9670000	9170000	113	63	0.3636	49	0.3501	-0.0135	-0.2083	0.2155	-0.27	0.2698	-0.3201	0.3283	-0.4339	0.4238
SL2.50ch08	8680001	9680000	9180000	113	63	0.3636	49	0.3501	-0.0135	-0.2083	0.2155	-0.27	0.2698	-0.3201	0.3283	-0.4339	0.4238
SL2.50ch08	8690001	9690000	9190000	112	63	0.3661	49	0.3501	-0.016	-0.2083	0.2155	-0.2697	0.2695	-0.3199	0.3277	-0.4339	0.4237
SL2.50ch08	8700001	9700000	9200000	112	63	0.3661	49	0.3501	-0.016	-0.2083	0.2155	-0.2697	0.2695	-0.3199	0.3277	-0.4339	0.4237
SL2.50ch08	8710001	9710000	9210000	112	63	0.3661	49	0.3501	-0.016	-0.2083	0.2155	-0.2697	0.2695	-0.3199	0.3277	-0.4339	0.4237
SL2.50ch08	8720001	9720000	9220000	107	64	0.364	50	0.3526	-0.0114	-0.2074	0.215	-0.2695	0.2693	-0.3188	0.327	-0.433	0.4227
SL2.50ch08	8730001	9730000	9230000	65	91	0.3632	66	0.3962	0.0329	-0.1885	0.1932	-0.2432	0.2448	-0.2891	0.2912	-0.3904	0.3814
SL2.50ch08	8740001	9740000	9240000	65	91	0.3632	66	0.3962	0.0329	-0.1885	0.1932	-0.2432	0.2448	-0.2891	0.2912	-0.3904	0.3814
SL2.50ch08	8750001	9750000	9250000	65	91	0.3632	66	0.3962	0.0329	-0.1885	0.1932	-0.2432	0.2448	-0.2891	0.2912	-0.3904	0.3814
SL2.50ch08	8760001	9760000	9260000	65	91	0.3632	66	0.3962	0.0329	-0.1885	0.1932	-0.2432	0.2448	-0.2891	0.2912	-0.3904	0.3814
SL2.50ch08	8770001	9770000	9270000	65	91	0.3632	66	0.3962	0.0329	-0.1885	0.1932	-0.2432	0.2448	-0.2891	0.2912	-0.3904	0.3814
SL2.50ch08	8780001	9780000	9280000	65	91	0.3632	66	0.3962	0.0329	-0.1885	0.1932	-0.2432	0.2448	-0.2891	0.2912	-0.3904	0.3814
SL2.50ch08	8790001	9790000	9290000	65	91	0.3632	66	0.3962	0.0329	-0.1885	0.1932	-0.2432	0.2448	-0.2891	0.2912	-0.3904	0.3814
SL2.50ch08	8800001	9800000	9300000	65	91	0.3632	66	0.3962	0.0329	-0.1885	0.1932	-0.2432	0.2448	-0.2891	0.2912	-0.3904	0.3814
SL2.50ch08	8810001	9810000	9310000	65	91	0.3632	66	0.3962	0.0329	-0.1885	0.1932	-0.2432	0.2448	-0.2891	0.2912	-0.3904	0.3814
SL2.50ch08	8820001	9820000	9320000	65	91	0.3632	66	0.3962	0.0329	-0.1885	0.1932	-0.2432	0.2448	-0.2891	0.2912	-0.3904	0.3814
SL2.50ch08	8830001	9830000	9330000	65	91	0.3632	66	0.3962	0.0329	-0.1885	0.1932	-0.2432	0.2448	-0.2891	0.2912	-0.3904	0.3814
SL2.50ch08	8840001	9840000	9340000	65	91	0.3632	66	0.3962	0.0329	-0.1885	0.1932	-0.2432	0.2448	-0.2891	0.2912	-0.3904	0.3814
SL2.50ch08	8850001	9850000	9350000	60	96	0.3617	69	0.404	0.0423	-0.1872	0.1909	-0.2419	0.2422	-0.2865	0.2888	-0.388	0.3793
SL2.50ch08	8860001	9860000	9360000	60	96	0.3617	69	0.404	0.0423	-0.1872	0.1909	-0.2419	0.2422	-0.2865	0.2888	-0.388	0.3793
SL2.50ch08	8870001	9870000	9370000	58	98	0.3631	70	0.4105	0.0474	-0.1858	0.1896	-0.2397	0.241	-0.2835	0.2859	-0.3839	0.3756
SL2.50ch08	8880001	9880000	9380000	58	98	0.3631	70	0.4105	0.0474	-0.1858	0.1896	-0.2397	0.241	-0.2835	0.2859	-0.3839	0.3756
SL2.50ch08	8890001	9890000	9390000	58	98	0.3631	70	0.4105	0.0474	-0.1858	0.1896	-0.2397	0.241	-0.2835	0.2859	-0.3839	0.3756
SL2.50ch08	8900001	9900000	9400000	58	98	0.3631	70	0.4105	0.0474	-0.1858	0.1896	-0.2397	0.241	-0.2835	0.2859	-0.3839	0.3756
SL2.50ch08	8910001	9910000	9410000	58	98	0.3631	70	0.4105	0.0474	-0.1858	0.1896	-0.2397	0.241	-0.2835	0.2859	-0.3839	0.3756
SL2.50ch08	8920001	9920000	9420000	58	98	0.3631	70	0.4105	0.0474	-0.1858	0.1896	-0.2397	0.241	-0.2835	0.2859	-0.3839	0.3756
SL2.50ch08	8930001	9930000	9430000	56	100	0.3573	72	0.41	0.0527	-0.1837	0.1877	-0.2376	0.239	-0.281	0.2815	-0.3793	0.3708
SL2.50ch08	8940001	9940000	9440000	56	100	0.3573	72	0.41	0.0527	-0.1837	0.1877	-0.2376	0.239	-0.281	0.2815	-0.3793	0.3708
SL2.50ch08	8950001	9950000	9450000	56	100	0.3573	72	0.41	0.0527	-0.1837	0.1877	-0.2376	0.239	-0.281	0.2815	-0.3793	0.3708
SL2.50ch08	8960001	9960000	9460000	56	100	0.3573	72	0.41	0.0527	-0.1837	0.1877	-0.2376	0.239	-0.281	0.2815	-0.3793	0.3708
SL2.50ch08	8970001	9970000	9470000	56	100	0.3573	72	0.41	0.0527	-0.1837	0.1877	-0.2376	0.239	-0.281	0.2815	-0.3793	0.3708
SL2.50ch08	8980001	9980000	9480000	56	100	0.3573	72	0.41	0.0527	-0.1837	0.1877	-0.2376	0.239	-0.281	0.2815	-0.3793	0.3708
SL2.50ch08	8990001	9990000	9490000	56	100	0.3573	72	0.41	0.0527	-0.1837	0.1877	-0.2376	0.239	-0.281	0.2815	-0.3793	0.3708
SL2.50ch08	9000001	10000000	9500000	56	100	0.3573	72	0.41	0.0527	-0.1837	0.1877	-0.2376	0.239	-0.281	0.2815	-0.3793	0.3708
SL2.50ch08	9010001	10010000	9510000	56	100	0.3573	72	0.41	0.0527	-0.1837	0.1877	-0.2376	0.239	-0.281	0.2815	-0.3793	0.3708
SL2.50ch08	9020001	10020000	9520000	56	100	0.3573	72	0.41	0.0527	-0.1837	0.1877	-0.2376	0.239	-0.281	0.2815	-0.3793	0.3708
SL2.50ch08	9030001	10030000	9530000	54	102	0.3567	72	0.4035	0.0469	-0.1831	0.1874	-0.2374	0.238	-0.2811	0.2805	-0.379	0.3703
SL2.50ch08	9040001	10040000	9540000	56	102	0.3566	72	0.3973	0.0407	-0.1829	0.1869	-0.2371	0.2376	-0.2804	0.2801	-0.3774	0.3692
SL2.50ch08	9050001	10050000	9550000	56	102	0.3566	72	0.3973	0.0407	-0.1829	0.1869	-0.2371	0.2376	-0.2804	0.2801	-0.3774	0.3692
SL2.50ch08	9060001	10060000	9560000	55	104	0.3553	73	0.3949	0.0396	-0.1811	0.1851	-0.2349	0.2355	-0.2777	0.2774	-0.3726	0.3655
SL2.50ch08	9070001	10070000	9570000	55	104	0.3553	73	0.3949	0.0396	-0.1811	0.1851	-0.2349	0.2355	-0.2777	0.2774	-0.3726	0.3655
SL2.50ch08	9080001	10080000	9580000	55	104	0.3553	73	0.3949	0.0396	-0.1811	0.1851	-0.2349	0.2355	-0.2777	0.2774	-0.3726	0.3655
SL2.50ch08	9090001	10090000	9590000	55	104	0.3553	73	0.3949	0.0396	-0.1811	0.1851	-0.2349	0.2355	-0.2777	0.2774	-0.3726	0.3655
SL2.50ch08	9100001	10100000	9600000	55	104	0.3553	73	0.3949	0.0396	-0.1811	0.1851	-0.2349	0.2355	-0.2777	0.2774	-0.3726	0.3655
SL2.50ch08	9110001	10110000	9610000	55	104	0.3553	73	0.3949	0.0396	-0.1811	0.1851	-0.2349	0.2355	-0.2777	0.2774	-0.3726	0.3655
SL2.50ch08	9120001	10120000	9620000	55	104	0.3553	73	0.3949	0.0396	-0.1811	0.1851	-0.2349	0.2355	-0.2777	0.2774	-0.3726	0.3655
SL2.50ch08	9130001	10130000	9630000	58	101	0.3567	71	0.4009	0.0441	-0.1824	0.1855	-0.2357	0.2359	-0.2789	0.2783	-0.3746	0.3666
SL2.50ch08	9140001	10140000	9640000	58	101	0.3567	71	0.4009	0.0441	-0.1824	0.1855	-0.2357	0.2359	-0.2789	0.2783	-0.3746	0.3666
SL2.50ch08	9150001	10150000	9650000	54	106	0.3561	74	0.4072	0.0511	-0.1816	0.1834	-0.2347	0.2328	-0.2768	0.2761	-0.3722	0.3642
SL2.50ch08	9160001	10160000	9660000	54	106	0.3561	74	0.4072	0.0511	-0.1816	0.1834	-0.2347	0.2328	-0.2768	0.2761	-0.3722	0.3642
SL2.50ch08	9170001	10170000	9670000	54	106	0.3561	74	0.4072	0.0511	-0.1816	0.1834	-0.2347	0.2328	-0.2768	0.2761	-0.3722	0.3642
SL2.50ch08	9180001	10180000	9680000	54	106	0.3561	74	0.4072	0.0511	-0.1816	0.1834	-0.2347	0.2328	-0.2768	0.2761	-0.3722	0.3642
SL2.50ch08	9190001	10190000	9690000	54	106	0.3561	74	0.4072	0.0511	-0.1816	0.1834	-0.2347	0.2328	-0.2768	0.2761	-0.3722	0.3642
SL2.50ch08	9200001	10200000	9700000	54	106	0.3561	74	0.4072	0.0511	-0.1816	0.1834	-0.2347	0.2328	-0.2768	0.2761	-0.3722	0.3642
SL2.50ch08	9210001	10210000	9710000	54	106	0.3561	74	0.4072	0.0511	-0.1816	0.1834	-0.2347	0.2328	-0.2768	0.2761	-0.3722	0.3642
SL2.50ch08	9220001	10220000	9720000	54	106	0.3561	74	0.4072	0.0511	-0.1816	0.1834	-0.2347	0.2328	-0.2768	0.2761	-0.3722	0.3642
SL2.50ch08	9230001	10230000	9730000	54	106	0.3561	74	0.4072	0.0511	-0.1816	0.1834	-0.2347	0.2328	-0.2768	0.2761	-0.3722	0.3642
SL2.50ch08	9240001	10240000	9740000	53	107	0.3617	75	0.4045	0.0428	-0.1812	0.1829	-0.2345	0.232	-0.2762	0.2755	-0.3701	0.3632
SL2.50ch08	9250001	10250000	9750000	53	107	0.3617	75	0.4045	0.0428	-0.1812	0.1829	-0.2345	0.232	-0.2762	0.2755	-0.3701	0.3632
SL2.50ch08	9260001	10260000	9760000	53	107	0.3617	75	0.4045	0.0428	-0.1812	0.1829	-0.2345	0.232	-0.2762	0.2755	-0.3701	0.3632
SL2.50ch08	9270001	10270000	9770000	52	109	0.3623	75	0.4038	0.0415	-0.1798	0.1825	-0.2334	0.2308	-0.2751	0.2744	-0.3684	0.3614
SL2.50ch08	9280001	10280000	9780000	50	109	0.3564	76	0.4	0.0436	-0.1802	0.1829	-0.2342	0.2309	-0.276	0.275	-0.3689	0.3628
SL2.50ch08	9290001	10290000	9790000	47	113	0.3674	78	0.4051	0.0377	-0.1802	0.1826	-0.2342	0.2301	-0.2753	0.2742	-0.3697	0.3609
SL2.50ch08	9300001	10300000	9800000	44	119	0.3802	81	0.4105	0.0302	-0.1762	0.1797	-0.2308	0.2254	-0.2717	0.2684	-0.3622	0.3529
SL2.50ch08	9310001	10310000	9810000	44	119	0.3802	81	0.4105	0.0302	-0.1762	0.1797	-0.2308	0.2254	-0.2717	0.2684	-0.3622	0.3529
SL2.50ch08	9320001	10320000	9820000	44	119	0.3802	81	0.4105	0.0302	-0.1762	0.1797	-0.2308	0.2254	-0.2717	0.2684	-0.3622	0.3529
SL2.50ch08	9330001	10330000	9830000	44	119	0.3802	81	0.4105	0.0302	-0.1762	0.1797	-0.2308	0.2254	-0.2717	0.2684	-0.3622	0.3529
SL2.50ch08	9340001	10340000	9840000	44	119	0.3802	81	0.4105	0.0302	-0.1762	0.1797	-0.2308	0.2254	-0.2717	0.2684	-0.3622	0.3529
SL2.50ch08	9350001	10350000	9850000	44	119	0.3802	81	0.4105	0.0302	-0.1762	0.1797	-0.2308	0.2254	-0.2717	0.2684	-0.3622	0.3529
SL2.50ch08	9360001	10360000	9860000	44	119	0.3802	81	0.4105	0.0302	-0.1762	0.1797	-0.2308	0.2254	-0.2717	0.2684	-0.3622	0.3529
SL2.50ch08	9370001	10370000	9870000	42	121	0.3755	83	0.4057	0.0302	-0.1761	0.1794	-0.2309	0.2252	-0.2713	0.2678	-0.3636	0.3513
SL2.50ch08	9380001	10380000	9880000	34	143	0.4262	98	0.4209	-0.0053	-0.1661	0.162	-0.2125	0.2055	-0.2505	0.2448	-0.3367	0.3215
SL2.50ch08	9390001	10390000	9890000	34	143	0.4262	98	0.4209	-0.0053	-0.1661	0.162	-0.2125	0.2055	-0.2505	0.2448	-0.3367	0.3215
SL2.50ch08	9400001	10400000	9900000	32	127	0.4322	87	0.4278	-0.0044	-0.1676	0.1632	-0.2147	0.2072	-0.2522	0.2468	-0.3384	0.3238
SL2.50ch08	9410001	10410000	9910000	32	127	0.4322	87	0.4278	-0.0044	-0.1676	0.1632	-0.2147	0.2072	-0.2522	0.2468	-0.3384	0.3238
SL2.50ch08	9420001	10420000	9920000	32	127	0.4322	87	0.4278	-0.0044	-0.1676	0.1632	-0.2147	0.2072	-0.2522	0.2468	-0.3384	0.3238
SL2.50ch08	9430001	10430000	9930000	27	123	0.4474	84	0.4448	-0.0026	-0.1681	0.1634	-0.2156	0.2081	-0.2536	0.2486	-0.3401	0.3255
SL2.50ch08	9440001	10440000	9940000	24	124	0.4379	86	0.4425	0.0046	-0.1685	0.1641	-0.2144	0.2079	-0.2535	0.2502	-0.3389	0.3266
SL2.50ch08	9450001	10450000	9950000	24	124	0.4379	86	0.4425	0.0046	-0.1685	0.1641	-0.2144	0.2079	-0.2535	0.2502	-0.3389	0.3266
SL2.50ch08	9460001	10460000	9960000	24	124	0.4379	86	0.4425	0.0046	-0.1685	0.1641	-0.2144	0.2079	-0.2535	0.2502	-0.3389	0.3266
SL2.50ch08	9470001	10470000	9970000	7	86	0.3629	61	0.3686	0.0057	-0.1891	0.1806	-0.2321	0.2284	-0.2773	0.2714	-0.3682	0.3549
SL2.50ch08	9480001	10480000	9980000	7	86	0.3629	61	0.3686	0.0057	-0.1891	0.1806	-0.2321	0.2284	-0.2773	0.2714	-0.3682	0.3549
SL2.50ch08	9490001	10490000	9990000	13	60	0.3738	45	0.4392	0.0654	-0.2072	0.2001	-0.2557	0.2582	-0.3024	0.3071	-0.4119	0.3969
SL2.50ch08	9500001	10500000	10000000	13	60	0.3738	45	0.4392	0.0654	-0.2072	0.2001	-0.2557	0.2582	-0.3024	0.3071	-0.4119	0.3969
SL2.50ch08	9510001	10510000	10010000	13	60	0.3738	45	0.4392	0.0654	-0.2072	0.2001	-0.2557	0.2582	-0.3024	0.3071	-0.4119	0.3969
SL2.50ch08	9520001	10520000	10020000	13	60	0.3738	45	0.4392	0.0654	-0.2072	0.2001	-0.2557	0.2582	-0.3024	0.3071	-0.4119	0.3969
SL2.50ch08	9530001	10530000	10030000	13	60	0.3738	45	0.4392	0.0654	-0.2072	0.2001	-0.2557	0.2582	-0.3024	0.3071	-0.4119	0.3969
SL2.50ch08	9540001	10540000	10040000	13	60	0.3738	45	0.4392	0.0654	-0.2072	0.2001	-0.2557	0.2582	-0.3024	0.3071	-0.4119	0.3969
SL2.50ch08	9550001	10550000	10050000	13	60	0.3738	45	0.4392	0.0654	-0.2072	0.2001	-0.2557	0.2582	-0.3024	0.3071	-0.4119	0.3969
SL2.50ch08	9560001	10560000	10060000	13	60	0.3738	45	0.4392	0.0654	-0.2072	0.2001	-0.2557	0.2582	-0.3024	0.3071	-0.4119	0.3969
SL2.50ch08	9570001	10570000	10070000	13	60	0.3738	45	0.4392	0.0654	-0.2072	0.2001	-0.2557	0.2582	-0.3024	0.3071	-0.4119	0.3969
SL2.50ch08	9580001	10580000	10080000	13	60	0.3738	45	0.4392	0.0654	-0.2072	0.2001	-0.2557	0.2582	-0.3024	0.3071	-0.4119	0.3969
SL2.50ch08	9590001	10590000	10090000	13	60	0.3738	45	0.4392	0.0654	-0.2072	0.2001	-0.2557	0.2582	-0.3024	0.3071	-0.4119	0.3969
SL2.50ch08	9600001	10600000	10100000	14	58	0.35	43	0.4336	0.0836	-0.2086	0.2021	-0.2569	0.2625	-0.3035	0.3111	-0.4149	0.401
SL2.50ch08	9610001	10610000	10110000	14	58	0.35	43	0.4336	0.0836	-0.2086	0.2021	-0.2569	0.2625	-0.3035	0.3111	-0.4149	0.401
SL2.50ch08	9620001	10620000	10120000	14	58	0.35	43	0.4336	0.0836	-0.2086	0.2021	-0.2569	0.2625	-0.3035	0.3111	-0.4149	0.401
SL2.50ch08	9630001	10630000	10130000	14	58	0.35	43	0.4336	0.0836	-0.2086	0.2021	-0.2569	0.2625	-0.3035	0.3111	-0.4149	0.401
SL2.50ch08	9640001	10640000	10140000	14	58	0.35	43	0.4336	0.0836	-0.2086	0.2021	-0.2569	0.2625	-0.3035	0.3111	-0.4149	0.401
SL2.50ch08	9650001	10650000	10150000	14	58	0.35	43	0.4336	0.0836	-0.2086	0.2021	-0.2569	0.2625	-0.3035	0.3111	-0.4149	0.401
SL2.50ch08	9660001	10660000	10160000	14	58	0.35	43	0.4336	0.0836	-0.2086	0.2021	-0.2569	0.2625	-0.3035	0.3111	-0.4149	0.401
SL2.50ch08	9670001	10670000	10170000	14	58	0.35	43	0.4336	0.0836	-0.2086	0.2021	-0.2569	0.2625	-0.3035	0.3111	-0.4149	0.401
SL2.50ch08	9680001	10680000	10180000	14	58	0.35	43	0.4336	0.0836	-0.2086	0.2021	-0.2569	0.2625	-0.3035	0.3111	-0.4149	0.401
SL2.50ch08	9690001	10690000	10190000	14	58	0.35	43	0.4336	0.0836	-0.2086	0.2021	-0.2569	0.2625	-0.3035	0.3111	-0.4149	0.401
SL2.50ch08	9700001	10700000	10200000	14	58	0.35	43	0.4336	0.0836	-0.2086	0.2021	-0.2569	0.2625	-0.3035	0.3111	-0.4149	0.401
SL2.50ch08	9710001	10710000	10210000	14	58	0.35	43	0.4336	0.0836	-0.2086	0.2021	-0.2569	0.2625	-0.3035	0.3111	-0.4149	0.401
SL2.50ch08	9720001	10720000	10220000	14	58	0.35	43	0.4336	0.0836	-0.2086	0.2021	-0.2569	0.2625	-0.3035	0.3111	-0.4149	0.401
SL2.50ch08	9730001	10730000	10230000	14	58	0.35	43	0.4336	0.0836	-0.2086	0.2021	-0.2569	0.2625	-0.3035	0.3111	-0.4149	0.401
SL2.50ch08	9740001	10740000	10240000	14	58	0.35	43	0.4336	0.0836	-0.2086	0.2021	-0.2569	0.2625	-0.3035	0.3111	-0.4149	0.401
SL2.50ch08	9750001	10750000	10250000	14	58	0.35	43	0.4336	0.0836	-0.2086	0.2021	-0.2569	0.2625	-0.3035	0.3111	-0.4149	0.401
SL2.50ch08	9760001	10760000	10260000	15	56	0.354	42	0.4393	0.0853	-0.2095	0.2034	-0.2571	0.2623	-0.3055	0.3126	-0.4194	0.4039
SL2.50ch08	9770001	10770000	10270000	21	52	0.379	45	0.411	0.0319	-0.2019	0.2011	-0.2519	0.2569	-0.3011	0.3071	-0.409	0.3977
SL2.50ch08	9780001	10780000	10280000	24	54	0.4083	45	0.4392	0.0308	-0.1997	0.1981	-0.2483	0.2527	-0.2981	0.3025	-0.4006	0.394
SL2.50ch08	9790001	10790000	10290000	25	54	0.4064	45	0.4296	0.0232	-0.199	0.1975	-0.2484	0.2517	-0.2979	0.3013	-0.4019	0.3919
SL2.50ch08	9800001	10800000	10300000	25	54	0.4064	45	0.4296	0.0232	-0.199	0.1975	-0.2484	0.2517	-0.2979	0.3013	-0.4019	0.3919
SL2.50ch08	9810001	10810000	10310000	25	54	0.4064	45	0.4296	0.0232	-0.199	0.1975	-0.2484	0.2517	-0.2979	0.3013	-0.4019	0.3919
SL2.50ch08	9820001	10820000	10320000	26	53	0.4035	45	0.4358	0.0323	-0.1999	0.2006	-0.2495	0.2549	-0.3014	0.3046	-0.4057	0.3961
SL2.50ch08	9830001	10830000	10330000	29	50	0.4041	44	0.4286	0.0245	-0.2016	0.2023	-0.2499	0.2559	-0.304	0.3068	-0.4135	0.4
SL2.50ch08	9840001	10840000	10340000	31	49	0.4055	43	0.4245	0.019	-0.2032	0.2056	-0.2514	0.2588	-0.3081	0.3107	-0.4179	0.404
SL2.50ch08	9850001	10850000	10350000	31	49	0.4055	43	0.4245	0.019	-0.2032	0.2056	-0.2514	0.2588	-0.3081	0.3107	-0.4179	0.404
SL2.50ch08	9860001	10860000	10360000	31	49	0.4055	43	0.4245	0.019	-0.2032	0.2056	-0.2514	0.2588	-0.3081	0.3107	-0.4179	0.404
SL2.50ch08	9870001	10870000	10370000	31	49	0.4055	43	0.4245	0.019	-0.2032	0.2056	-0.2514	0.2588	-0.3081	0.3107	-0.4179	0.404
SL2.50ch08	9880001	10880000	10380000	35	49	0.3926	43	0.4046	0.012	-0.1998	0.2038	-0.2499	0.2558	-0.305	0.3073	-0.409	0.4017
SL2.50ch08	9890001	10890000	10390000	35	49	0.3926	43	0.4046	0.012	-0.1998	0.2038	-0.2499	0.2558	-0.305	0.3073	-0.409	0.4017
SL2.50ch08	9900001	10900000	10400000	36	49	0.3933	44	0.4083	0.015	-0.1991	0.2035	-0.2493	0.255	-0.3038	0.3066	-0.4074	0.4008
SL2.50ch08	9910001	10910000	10410000	36	49	0.3933	44	0.4083	0.015	-0.1991	0.2035	-0.2493	0.255	-0.3038	0.3066	-0.4074	0.4008
SL2.50ch08	9920001	10920000	10420000	36	49	0.3933	44	0.4083	0.015	-0.1991	0.2035	-0.2493	0.255	-0.3038	0.3066	-0.4074	0.4008
SL2.50ch08	9930001	10930000	10430000	36	49	0.3933	44	0.4083	0.015	-0.1991	0.2035	-0.2493	0.255	-0.3038	0.3066	-0.4074	0.4008
SL2.50ch08	9940001	10940000	10440000	36	49	0.3933	44	0.4083	0.015	-0.1991	0.2035	-0.2493	0.255	-0.3038	0.3066	-0.4074	0.4008
SL2.50ch08	9950001	10950000	10450000	36	49	0.3933	44	0.4083	0.015	-0.1991	0.2035	-0.2493	0.255	-0.3038	0.3066	-0.4074	0.4008
SL2.50ch08	9960001	10960000	10460000	36	49	0.3933	44	0.4083	0.015	-0.1991	0.2035	-0.2493	0.255	-0.3038	0.3066	-0.4074	0.4008
SL2.50ch08	9970001	10970000	10470000	41	47	0.3922	42	0.378	-0.0141	-0.2018	0.2047	-0.2534	0.2585	-0.307	0.3116	-0.4134	0.4086
SL2.50ch08	9980001	10980000	10480000	41	47	0.3922	42	0.378	-0.0141	-0.2018	0.2047	-0.2534	0.2585	-0.307	0.3116	-0.4134	0.4086
SL2.50ch08	9990001	10990000	10490000	41	47	0.3922	42	0.378	-0.0141	-0.2018	0.2047	-0.2534	0.2585	-0.307	0.3116	-0.4134	0.4086
SL2.50ch08	10000001	11000000	10500000	41	47	0.3922	42	0.378	-0.0141	-0.2018	0.2047	-0.2534	0.2585	-0.307	0.3116	-0.4134	0.4086
SL2.50ch08	10010001	11010000	10510000	44	46	0.3852	41	0.3761	-0.0091	-0.204	0.2042	-0.256	0.2592	-0.3083	0.3112	-0.4162	0.4087
SL2.50ch08	10020001	11020000	10520000	44	46	0.3852	41	0.3761	-0.0091	-0.204	0.2042	-0.256	0.2592	-0.3083	0.3112	-0.4162	0.4087
SL2.50ch08	10030001	11030000	10530000	44	46	0.3852	41	0.3761	-0.0091	-0.204	0.2042	-0.256	0.2592	-0.3083	0.3112	-0.4162	0.4087
SL2.50ch08	10040001	11040000	10540000	42	43	0.3867	40	0.3831	-0.0036	-0.2052	0.2057	-0.2573	0.2607	-0.3105	0.3132	-0.42	0.412
SL2.50ch08	10050001	11050000	10550000	42	43	0.3867	40	0.3831	-0.0036	-0.2052	0.2057	-0.2573	0.2607	-0.3105	0.3132	-0.42	0.412
SL2.50ch08	10060001	11060000	10560000	42	43	0.3867	40	0.3831	-0.0036	-0.2052	0.2057	-0.2573	0.2607	-0.3105	0.3132	-0.42	0.412
SL2.50ch08	10070001	11070000	10570000	42	43	0.3867	40	0.3831	-0.0036	-0.2052	0.2057	-0.2573	0.2607	-0.3105	0.3132	-0.42	0.412
SL2.50ch08	10080001	11080000	10580000	42	43	0.3867	40	0.3831	-0.0036	-0.2052	0.2057	-0.2573	0.2607	-0.3105	0.3132	-0.42	0.412
SL2.50ch08	10090001	11090000	10590000	43	42	0.384	40	0.3863	0.0023	-0.2058	0.2063	-0.2576	0.2609	-0.3113	0.314	-0.4209	0.4122
SL2.50ch08	10100001	11100000	10600000	43	42	0.384	40	0.3863	0.0023	-0.2058	0.2063	-0.2576	0.2609	-0.3113	0.314	-0.4209	0.4122
SL2.50ch08	10110001	11110000	10610000	44	42	0.3752	39	0.3873	0.012	-0.206	0.2065	-0.2582	0.2615	-0.3116	0.3142	-0.4211	0.4142
SL2.50ch08	10120001	11120000	10620000	44	42	0.3752	39	0.3873	0.012	-0.206	0.2065	-0.2582	0.2615	-0.3116	0.3142	-0.4211	0.4142
SL2.50ch08	10130001	11130000	10630000	41	42	0.3746	39	0.3783	0.0037	-0.2059	0.2074	-0.2588	0.2627	-0.3124	0.3156	-0.4218	0.4162
SL2.50ch08	10140001	11140000	10640000	41	42	0.3746	39	0.3783	0.0037	-0.2059	0.2074	-0.2588	0.2627	-0.3124	0.3156	-0.4218	0.4162
SL2.50ch08	10150001	11150000	10650000	41	42	0.3746	39	0.3783	0.0037	-0.2059	0.2074	-0.2588	0.2627	-0.3124	0.3156	-0.4218	0.4162
SL2.50ch08	10160001	11160000	10660000	41	42	0.3746	39	0.3783	0.0037	-0.2059	0.2074	-0.2588	0.2627	-0.3124	0.3156	-0.4218	0.4162
SL2.50ch08	10170001	11170000	10670000	41	42	0.3746	39	0.3783	0.0037	-0.2059	0.2074	-0.2588	0.2627	-0.3124	0.3156	-0.4218	0.4162
SL2.50ch08	10180001	11180000	10680000	41	42	0.3746	39	0.3783	0.0037	-0.2059	0.2074	-0.2588	0.2627	-0.3124	0.3156	-0.4218	0.4162
SL2.50ch08	10190001	11190000	10690000	41	42	0.3746	39	0.3783	0.0037	-0.2059	0.2074	-0.2588	0.2627	-0.3124	0.3156	-0.4218	0.4162
SL2.50ch08	10200001	11200000	10700000	41	42	0.3746	39	0.3783	0.0037	-0.2059	0.2074	-0.2588	0.2627	-0.3124	0.3156	-0.4218	0.4162
SL2.50ch08	10210001	11210000	10710000	41	42	0.3746	39	0.3783	0.0037	-0.2059	0.2074	-0.2588	0.2627	-0.3124	0.3156	-0.4218	0.4162
SL2.50ch08	10220001	11220000	10720000	41	42	0.3746	39	0.3783	0.0037	-0.2059	0.2074	-0.2588	0.2627	-0.3124	0.3156	-0.4218	0.4162
SL2.50ch08	10230001	11230000	10730000	43	40	0.367	39	0.3853	0.0184	-0.2061	0.21	-0.2614	0.2652	-0.315	0.3181	-0.4242	0.4189
SL2.50ch08	10240001	11240000	10740000	44	40	0.3673	38	0.3855	0.0182	-0.2063	0.2101	-0.262	0.2656	-0.3151	0.3181	-0.4243	0.4208
SL2.50ch08	10250001	11250000	10750000	44	40	0.3673	38	0.3855	0.0182	-0.2063	0.2101	-0.262	0.2656	-0.3151	0.3181	-0.4243	0.4208
SL2.50ch08	10260001	11260000	10760000	44	40	0.3673	38	0.3855	0.0182	-0.2063	0.2101	-0.262	0.2656	-0.3151	0.3181	-0.4243	0.4208
SL2.50ch08	10270001	11270000	10770000	44	40	0.3673	38	0.3855	0.0182	-0.2063	0.2101	-0.262	0.2656	-0.3151	0.3181	-0.4243	0.4208
SL2.50ch08	10280001	11280000	10780000	45	40	0.3664	38	0.3793	0.0129	-0.2077	0.2113	-0.2636	0.2671	-0.317	0.3199	-0.4267	0.4233
SL2.50ch08	10290001	11290000	10790000	45	40	0.3664	38	0.3793	0.0129	-0.2077	0.2113	-0.2636	0.2671	-0.317	0.3199	-0.4267	0.4233
SL2.50ch08	10300001	11300000	10800000	45	40	0.3664	38	0.3793	0.0129	-0.2077	0.2113	-0.2636	0.2671	-0.317	0.3199	-0.4267	0.4233
SL2.50ch08	10310001	11310000	10810000	45	40	0.3664	38	0.3793	0.0129	-0.2077	0.2113	-0.2636	0.2671	-0.317	0.3199	-0.4267	0.4233
SL2.50ch08	10320001	11320000	10820000	45	40	0.3664	38	0.3793	0.0129	-0.2077	0.2113	-0.2636	0.2671	-0.317	0.3199	-0.4267	0.4233
SL2.50ch08	10330001	11330000	10830000	45	40	0.3664	38	0.3793	0.0129	-0.2077	0.2113	-0.2636	0.2671	-0.317	0.3199	-0.4267	0.4233
SL2.50ch08	10340001	11340000	10840000	45	40	0.3664	38	0.3793	0.0129	-0.2077	0.2113	-0.2636	0.2671	-0.317	0.3199	-0.4267	0.4233
SL2.50ch08	10350001	11350000	10850000	45	40	0.3664	38	0.3793	0.0129	-0.2077	0.2113	-0.2636	0.2671	-0.317	0.3199	-0.4267	0.4233
SL2.50ch08	10360001	11360000	10860000	45	40	0.3664	38	0.3793	0.0129	-0.2077	0.2113	-0.2636	0.2671	-0.317	0.3199	-0.4267	0.4233
SL2.50ch08	10370001	11370000	10870000	45	40	0.3664	38	0.3793	0.0129	-0.2077	0.2113	-0.2636	0.2671	-0.317	0.3199	-0.4267	0.4233
SL2.50ch08	10380001	11380000	10880000	45	40	0.3664	38	0.3793	0.0129	-0.2077	0.2113	-0.2636	0.2671	-0.317	0.3199	-0.4267	0.4233
SL2.50ch08	10390001	11390000	10890000	45	40	0.3664	38	0.3793	0.0129	-0.2077	0.2113	-0.2636	0.2671	-0.317	0.3199	-0.4267	0.4233
SL2.50ch08	10400001	11400000	10900000	45	40	0.3664	38	0.3793	0.0129	-0.2077	0.2113	-0.2636	0.2671	-0.317	0.3199	-0.4267	0.4233
SL2.50ch08	10410001	11410000	10910000	45	40	0.3664	38	0.3793	0.0129	-0.2077	0.2113	-0.2636	0.2671	-0.317	0.3199	-0.4267	0.4233
SL2.50ch08	10420001	11420000	10920000	48	42	0.3735	39	0.3856	0.0121	-0.2063	0.2091	-0.262	0.2648	-0.3145	0.3161	-0.4217	0.4182
SL2.50ch08	10430001	11430000	10930000	48	42	0.3735	39	0.3856	0.0121	-0.2063	0.2091	-0.262	0.2648	-0.3145	0.3161	-0.4217	0.4182
SL2.50ch08	10440001	11440000	10940000	46	39	0.375	37	0.3896	0.0146	-0.2078	0.2109	-0.2643	0.2675	-0.3169	0.3194	-0.4255	0.4224
SL2.50ch08	10450001	11450000	10950000	46	39	0.375	37	0.3896	0.0146	-0.2078	0.2109	-0.2643	0.2675	-0.3169	0.3194	-0.4255	0.4224
SL2.50ch08	10460001	11460000	10960000	46	39	0.375	37	0.3896	0.0146	-0.2078	0.2109	-0.2643	0.2675	-0.3169	0.3194	-0.4255	0.4224
SL2.50ch08	10470001	11470000	10970000	46	39	0.375	37	0.3896	0.0146	-0.2078	0.2109	-0.2643	0.2675	-0.3169	0.3194	-0.4255	0.4224
SL2.50ch08	10480001	11480000	10980000	46	39	0.375	37	0.3896	0.0146	-0.2078	0.2109	-0.2643	0.2675	-0.3169	0.3194	-0.4255	0.4224
SL2.50ch08	10490001	11490000	10990000	40	40	0.3733	39	0.3698	-0.0035	-0.2047	0.2091	-0.2615	0.2637	-0.3147	0.315	-0.4199	0.4189
SL2.50ch08	10500001	11500000	11000000	40	40	0.3733	39	0.3698	-0.0035	-0.2047	0.2091	-0.2615	0.2637	-0.3147	0.315	-0.4199	0.4189
SL2.50ch08	10510001	11510000	11010000	40	40	0.3733	39	0.3698	-0.0035	-0.2047	0.2091	-0.2615	0.2637	-0.3147	0.315	-0.4199	0.4189
SL2.50ch08	10520001	11520000	11020000	40	40	0.3733	39	0.3698	-0.0035	-0.2047	0.2091	-0.2615	0.2637	-0.3147	0.315	-0.4199	0.4189
SL2.50ch08	10530001	11530000	11030000	40	40	0.3733	39	0.3698	-0.0035	-0.2047	0.2091	-0.2615	0.2637	-0.3147	0.315	-0.4199	0.4189
SL2.50ch08	10540001	11540000	11040000	41	40	0.369	38	0.3712	0.0022	-0.2071	0.2113	-0.2648	0.267	-0.3192	0.3195	-0.4243	0.4233
SL2.50ch08	10550001	11550000	11050000	41	40	0.369	38	0.3712	0.0022	-0.2071	0.2113	-0.2648	0.267	-0.3192	0.3195	-0.4243	0.4233
SL2.50ch08	10560001	11560000	11060000	41	40	0.369	38	0.3712	0.0022	-0.2071	0.2113	-0.2648	0.267	-0.3192	0.3195	-0.4243	0.4233
SL2.50ch08	10570001	11570000	11070000	44	40	0.3691	38	0.3655	-0.0036	-0.2072	0.2104	-0.2646	0.2656	-0.3178	0.3166	-0.4225	0.4193
SL2.50ch08	10580001	11580000	11080000	46	39	0.3754	38	0.3667	-0.0087	-0.2084	0.2131	-0.2676	0.2687	-0.3196	0.3212	-0.4272	0.4242
SL2.50ch08	10590001	11590000	11090000	46	39	0.3754	38	0.3667	-0.0087	-0.2084	0.2131	-0.2676	0.2687	-0.3196	0.3212	-0.4272	0.4242
SL2.50ch08	10600001	11600000	11100000	46	39	0.3746	38	0.3667	-0.0078	-0.2078	0.2134	-0.2678	0.2678	-0.3205	0.3211	-0.426	0.4247
SL2.50ch08	10610001	11610000	11110000	47	38	0.3723	37	0.3657	-0.0066	-0.2091	0.2147	-0.2698	0.2699	-0.3234	0.3239	-0.4285	0.4273
SL2.50ch08	10620001	11620000	11120000	47	38	0.3723	37	0.3657	-0.0066	-0.2091	0.2147	-0.2698	0.2699	-0.3234	0.3239	-0.4285	0.4273
SL2.50ch08	10630001	11630000	11130000	47	38	0.3723	37	0.3657	-0.0066	-0.2091	0.2147	-0.2698	0.2699	-0.3234	0.3239	-0.4285	0.4273
SL2.50ch08	10640001	11640000	11140000	48	38	0.3706	37	0.3654	-0.0052	-0.2107	0.2162	-0.2716	0.2717	-0.3256	0.3261	-0.433	0.4303
SL2.50ch08	10650001	11650000	11150000	48	38	0.3706	37	0.3654	-0.0052	-0.2107	0.2162	-0.2716	0.2717	-0.3256	0.3261	-0.433	0.4303
SL2.50ch08	10660001	11660000	11160000	48	38	0.3706	37	0.3654	-0.0052	-0.2107	0.2162	-0.2716	0.2717	-0.3256	0.3261	-0.433	0.4303
SL2.50ch08	10670001	11670000	11170000	48	38	0.3706	37	0.3654	-0.0052	-0.2107	0.2162	-0.2716	0.2717	-0.3256	0.3261	-0.433	0.4303
SL2.50ch08	10680001	11680000	11180000	48	38	0.3706	37	0.3654	-0.0052	-0.2107	0.2162	-0.2716	0.2717	-0.3256	0.3261	-0.433	0.4303
SL2.50ch08	10690001	11690000	11190000	48	38	0.3706	37	0.3654	-0.0052	-0.2107	0.2162	-0.2716	0.2717	-0.3256	0.3261	-0.433	0.4303
SL2.50ch08	10700001	11700000	11200000	48	38	0.3706	37	0.3654	-0.0052	-0.2107	0.2162	-0.2716	0.2717	-0.3256	0.3261	-0.433	0.4303
SL2.50ch08	10710001	11710000	11210000	48	38	0.3706	37	0.3654	-0.0052	-0.2107	0.2162	-0.2716	0.2717	-0.3256	0.3261	-0.433	0.4303
SL2.50ch08	10720001	11720000	11220000	48	38	0.3706	37	0.3654	-0.0052	-0.2107	0.2162	-0.2716	0.2717	-0.3256	0.3261	-0.433	0.4303
SL2.50ch08	10730001	11730000	11230000	48	38	0.3706	37	0.3654	-0.0052	-0.2107	0.2162	-0.2716	0.2717	-0.3256	0.3261	-0.433	0.4303
SL2.50ch08	10740001	11740000	11240000	48	38	0.3706	37	0.3654	-0.0052	-0.2107	0.2162	-0.2716	0.2717	-0.3256	0.3261	-0.433	0.4303
SL2.50ch08	10750001	11750000	11250000	48	38	0.3706	37	0.3654	-0.0052	-0.2107	0.2162	-0.2716	0.2717	-0.3256	0.3261	-0.433	0.4303
SL2.50ch08	10760001	11760000	11260000	47	38	0.3698	37	0.3621	-0.0077	-0.2105	0.216	-0.2719	0.2719	-0.3254	0.3259	-0.432	0.43
SL2.50ch08	10770001	11770000	11270000	41	37	0.3593	35	0.3654	0.0061	-0.2145	0.2191	-0.2768	0.2761	-0.3305	0.3307	-0.4391	0.437
SL2.50ch08	10780001	11780000	11280000	38	35	0.3392	34	0.3439	0.0047	-0.2169	0.2223	-0.281	0.2803	-0.3348	0.3355	-0.4468	0.4424
SL2.50ch08	10790001	11790000	11290000	37	34	0.3386	34	0.3478	0.0092	-0.2179	0.2234	-0.2818	0.2817	-0.3359	0.3372	-0.4472	0.4452
SL2.50ch08	10800001	11800000	11300000	37	34	0.3386	34	0.3478	0.0092	-0.2179	0.2234	-0.2818	0.2817	-0.3359	0.3372	-0.4472	0.4452
SL2.50ch08	10810001	11810000	11310000	37	34	0.3386	34	0.3478	0.0092	-0.2179	0.2234	-0.2818	0.2817	-0.3359	0.3372	-0.4472	0.4452
SL2.50ch08	10820001	11820000	11320000	36	34	0.3389	34	0.3411	0.0022	-0.2178	0.2219	-0.2819	0.2803	-0.3344	0.3358	-0.4457	0.4436
SL2.50ch08	10830001	11830000	11330000	33	35	0.3324	34	0.3388	0.0064	-0.2178	0.2224	-0.2845	0.2817	-0.3352	0.3367	-0.4424	0.4445
SL2.50ch08	10840001	11840000	11340000	31	36	0.3265	34	0.3371	0.0106	-0.2173	0.2203	-0.2852	0.2804	-0.3331	0.3347	-0.44	0.4434
SL2.50ch08	10850001	11850000	11350000	31	36	0.3265	34	0.3371	0.0106	-0.2173	0.2203	-0.2852	0.2804	-0.3331	0.3347	-0.44	0.4434
SL2.50ch08	10860001	11860000	11360000	31	36	0.3265	34	0.3371	0.0106	-0.2173	0.2203	-0.2852	0.2804	-0.3331	0.3347	-0.44	0.4434
SL2.50ch08	10870001	11870000	11370000	32	35	0.3272	34	0.3334	0.0062	-0.2183	0.2212	-0.2857	0.281	-0.3336	0.3352	-0.4418	0.4452
SL2.50ch08	10880001	11880000	11380000	29	34	0.3397	33	0.3503	0.0107	-0.2233	0.2238	-0.2899	0.2855	-0.3386	0.3397	-0.4538	0.4498
SL2.50ch08	10890001	11890000	11390000	29	34	0.3397	33	0.3503	0.0107	-0.2233	0.2238	-0.2899	0.2855	-0.3386	0.3397	-0.4538	0.4498
SL2.50ch08	10900001	11900000	11400000	28	33	0.3368	32	0.3436	0.0068	-0.2251	0.2249	-0.2921	0.2875	-0.3413	0.3418	-0.4575	0.4527
SL2.50ch08	10910001	11910000	11410000	28	33	0.3368	32	0.3436	0.0068	-0.2251	0.2249	-0.2921	0.2875	-0.3413	0.3418	-0.4575	0.4527
SL2.50ch08	10920001	11920000	11420000	28	33	0.3368	32	0.3436	0.0068	-0.2251	0.2249	-0.2921	0.2875	-0.3413	0.3418	-0.4575	0.4527
SL2.50ch08	10930001	11930000	11430000	28	33	0.3368	32	0.3436	0.0068	-0.2251	0.2249	-0.2921	0.2875	-0.3413	0.3418	-0.4575	0.4527
SL2.50ch08	10940001	11940000	11440000	28	33	0.3368	32	0.3436	0.0068	-0.2251	0.2249	-0.2921	0.2875	-0.3413	0.3418	-0.4575	0.4527
SL2.50ch08	10950001	11950000	11450000	28	33	0.3368	32	0.3436	0.0068	-0.2251	0.2249	-0.2921	0.2875	-0.3413	0.3418	-0.4575	0.4527
SL2.50ch08	10960001	11960000	11460000	28	33	0.3368	32	0.3436	0.0068	-0.2251	0.2249	-0.2921	0.2875	-0.3413	0.3418	-0.4575	0.4527
SL2.50ch08	10970001	11970000	11470000	23	34	0.3265	33	0.3835	0.057	-0.2258	0.2274	-0.294	0.2884	-0.3438	0.3405	-0.4577	0.4501
SL2.50ch08	10980001	11980000	11480000	23	34	0.3265	33	0.3835	0.057	-0.2258	0.2274	-0.294	0.2884	-0.3438	0.3405	-0.4577	0.4501
SL2.50ch08	10990001	11990000	11490000	23	34	0.3265	33	0.3835	0.057	-0.2258	0.2274	-0.294	0.2884	-0.3438	0.3405	-0.4577	0.4501
SL2.50ch08	11000001	12000000	11500000	23	34	0.3265	33	0.3835	0.057	-0.2258	0.2274	-0.294	0.2884	-0.3438	0.3405	-0.4577	0.4501
SL2.50ch08	11010001	12010000	11510000	20	34	0.332	34	0.3885	0.0565	-0.2246	0.2318	-0.2945	0.2913	-0.3464	0.3459	-0.4583	0.456
SL2.50ch08	11020001	12020000	11520000	21	36	0.34	34	0.389	0.049	-0.223	0.2298	-0.2918	0.2899	-0.3436	0.3441	-0.4546	0.4535
SL2.50ch08	11030001	12030000	11530000	21	36	0.34	34	0.389	0.049	-0.223	0.2298	-0.2918	0.2899	-0.3436	0.3441	-0.4546	0.4535
SL2.50ch08	11040001	12040000	11540000	21	36	0.34	34	0.389	0.049	-0.223	0.2298	-0.2918	0.2899	-0.3436	0.3441	-0.4546	0.4535
SL2.50ch08	11050001	12050000	11550000	21	36	0.34	34	0.389	0.049	-0.223	0.2298	-0.2918	0.2899	-0.3436	0.3441	-0.4546	0.4535
SL2.50ch08	11060001	12060000	11560000	21	36	0.34	34	0.389	0.049	-0.223	0.2298	-0.2918	0.2899	-0.3436	0.3441	-0.4546	0.4535
SL2.50ch08	11070001	12070000	11570000	21	36	0.34	34	0.389	0.049	-0.223	0.2298	-0.2918	0.2899	-0.3436	0.3441	-0.4546	0.4535
SL2.50ch08	11080001	12080000	11580000	22	35	0.3405	34	0.3886	0.0482	-0.2236	0.23	-0.2946	0.2901	-0.3467	0.3472	-0.458	0.457
SL2.50ch08	11090001	12090000	11590000	21	35	0.3438	34	0.3824	0.0386	-0.2232	0.23	-0.2958	0.2911	-0.3467	0.3473	-0.4578	0.4586
SL2.50ch08	11100001	12100000	11600000	21	35	0.3438	34	0.3824	0.0386	-0.2232	0.23	-0.2958	0.2911	-0.3467	0.3473	-0.4578	0.4586
SL2.50ch08	11110001	12110000	11610000	20	35	0.361	34	0.38	0.019	-0.2237	0.2308	-0.2963	0.2913	-0.3479	0.3486	-0.4593	0.4565
SL2.50ch08	11120001	12120000	11620000	20	35	0.361	34	0.38	0.019	-0.2237	0.2308	-0.2963	0.2913	-0.3479	0.3486	-0.4593	0.4565
SL2.50ch08	11130001	12130000	11630000	32	31	0.3294	32	0.3575	0.0281	-0.2278	0.2292	-0.3006	0.2944	-0.3545	0.3518	-0.4642	0.4544
SL2.50ch08	11140001	12140000	11640000	37	32	0.3178	32	0.36	0.0422	-0.2237	0.2249	-0.295	0.2897	-0.3483	0.3452	-0.4591	0.4464
SL2.50ch08	11150001	12150000	11650000	37	32	0.3178	32	0.36	0.0422	-0.2237	0.2249	-0.295	0.2897	-0.3483	0.3452	-0.4591	0.4464
SL2.50ch08	11160001	12160000	11660000	37	32	0.3178	32	0.36	0.0422	-0.2237	0.2249	-0.295	0.2897	-0.3483	0.3452	-0.4591	0.4464
SL2.50ch08	11170001	12170000	11670000	37	32	0.3178	32	0.36	0.0422	-0.2237	0.2249	-0.295	0.2897	-0.3483	0.3452	-0.4591	0.4464
SL2.50ch08	11180001	12180000	11680000	37	32	0.3178	32	0.36	0.0422	-0.2237	0.2249	-0.295	0.2897	-0.3483	0.3452	-0.4591	0.4464
SL2.50ch08	11190001	12190000	11690000	38	31	0.3126	32	0.3626	0.05	-0.2231	0.2253	-0.2946	0.2894	-0.3486	0.3456	-0.4575	0.4473
SL2.50ch08	11200001	12200000	11700000	39	31	0.3169	32	0.3649	0.0479	-0.2238	0.2259	-0.2947	0.2897	-0.3487	0.3457	-0.4586	0.4487
SL2.50ch08	11210001	12210000	11710000	39	31	0.3169	32	0.3649	0.0479	-0.2238	0.2259	-0.2947	0.2897	-0.3487	0.3457	-0.4586	0.4487
SL2.50ch08	11220001	12220000	11720000	39	31	0.3169	32	0.3649	0.0479	-0.2238	0.2259	-0.2947	0.2897	-0.3487	0.3457	-0.4586	0.4487
SL2.50ch08	11230001	12230000	11730000	37	32	0.3227	32	0.3559	0.0332	-0.2245	0.2239	-0.2936	0.2883	-0.3476	0.3444	-0.4578	0.4473
SL2.50ch08	11240001	12240000	11740000	36	32	0.3211	32	0.355	0.0339	-0.2248	0.2242	-0.2938	0.2883	-0.3483	0.3451	-0.4586	0.4458
SL2.50ch08	11250001	12250000	11750000	36	32	0.3211	32	0.355	0.0339	-0.2248	0.2242	-0.2938	0.2883	-0.3483	0.3451	-0.4586	0.4458
SL2.50ch08	11260001	12260000	11760000	36	32	0.3211	32	0.355	0.0339	-0.2248	0.2242	-0.2938	0.2883	-0.3483	0.3451	-0.4586	0.4458
SL2.50ch08	11270001	12270000	11770000	36	32	0.3211	32	0.355	0.0339	-0.2248	0.2242	-0.2938	0.2883	-0.3483	0.3451	-0.4586	0.4458
SL2.50ch08	11280001	12280000	11780000	35	32	0.3209	32	0.362	0.0411	-0.2236	0.223	-0.2927	0.2871	-0.3468	0.3435	-0.4565	0.4433
SL2.50ch08	11290001	12290000	11790000	35	32	0.3209	32	0.362	0.0411	-0.2236	0.223	-0.2927	0.2871	-0.3468	0.3435	-0.4565	0.4433
SL2.50ch08	11300001	12300000	11800000	35	32	0.3209	32	0.362	0.0411	-0.2236	0.223	-0.2927	0.2871	-0.3468	0.3435	-0.4565	0.4433
SL2.50ch08	11310001	12310000	11810000	35	32	0.3209	32	0.362	0.0411	-0.2236	0.223	-0.2927	0.2871	-0.3468	0.3435	-0.4565	0.4433
SL2.50ch08	11320001	12320000	11820000	35	32	0.3209	32	0.362	0.0411	-0.2236	0.223	-0.2927	0.2871	-0.3468	0.3435	-0.4565	0.4433
SL2.50ch08	11330001	12330000	11830000	35	32	0.3209	32	0.362	0.0411	-0.2236	0.223	-0.2927	0.2871	-0.3468	0.3435	-0.4565	0.4433
SL2.50ch08	11340001	12340000	11840000	35	32	0.3209	32	0.362	0.0411	-0.2236	0.223	-0.2927	0.2871	-0.3468	0.3435	-0.4565	0.4433
SL2.50ch08	11350001	12350000	11850000	35	32	0.3209	32	0.362	0.0411	-0.2236	0.223	-0.2927	0.2871	-0.3468	0.3435	-0.4565	0.4433
SL2.50ch08	11360001	12360000	11860000	35	32	0.3209	32	0.362	0.0411	-0.2236	0.223	-0.2927	0.2871	-0.3468	0.3435	-0.4565	0.4433
SL2.50ch08	11370001	12370000	11870000	35	32	0.3209	32	0.362	0.0411	-0.2236	0.223	-0.2927	0.2871	-0.3468	0.3435	-0.4565	0.4433
SL2.50ch08	11380001	12380000	11880000	57	35	0.3228	34	0.353	0.0302	-0.2101	0.2148	-0.2753	0.2797	-0.3298	0.3273	-0.4361	0.4265
SL2.50ch08	11390001	12390000	11890000	57	35	0.3228	34	0.353	0.0302	-0.2101	0.2148	-0.2753	0.2797	-0.3298	0.3273	-0.4361	0.4265
SL2.50ch08	11400001	12400000	11900000	57	35	0.3228	34	0.353	0.0302	-0.2101	0.2148	-0.2753	0.2797	-0.3298	0.3273	-0.4361	0.4265
SL2.50ch08	11410001	12410000	11910000	57	35	0.3228	34	0.353	0.0302	-0.2101	0.2148	-0.2753	0.2797	-0.3298	0.3273	-0.4361	0.4265
SL2.50ch08	11420001	12420000	11920000	54	33	0.3141	32	0.3459	0.0319	-0.2114	0.2169	-0.2774	0.2825	-0.3328	0.3312	-0.4411	0.4312
SL2.50ch08	11430001	12430000	11930000	54	33	0.3141	32	0.3459	0.0319	-0.2114	0.2169	-0.2774	0.2825	-0.3328	0.3312	-0.4411	0.4312
SL2.50ch08	11440001	12440000	11940000	54	33	0.3141	32	0.3459	0.0319	-0.2114	0.2169	-0.2774	0.2825	-0.3328	0.3312	-0.4411	0.4312
SL2.50ch08	11450001	12450000	11950000	54	33	0.3141	32	0.3459	0.0319	-0.2114	0.2169	-0.2774	0.2825	-0.3328	0.3312	-0.4411	0.4312
SL2.50ch08	11460001	12460000	11960000	56	33	0.3145	32	0.3496	0.0352	-0.2114	0.2168	-0.277	0.2819	-0.3325	0.3317	-0.4425	0.4324
SL2.50ch08	11470001	12470000	11970000	56	33	0.3145	32	0.3496	0.0352	-0.2114	0.2168	-0.277	0.2819	-0.3325	0.3317	-0.4425	0.4324
SL2.50ch08	11480001	12480000	11980000	56	33	0.3145	32	0.3496	0.0352	-0.2114	0.2168	-0.277	0.2819	-0.3325	0.3317	-0.4425	0.4324
SL2.50ch08	11490001	12490000	11990000	57	33	0.316	32	0.3486	0.0326	-0.2119	0.2171	-0.2784	0.2822	-0.3338	0.3331	-0.444	0.4341
SL2.50ch08	11500001	12500000	12000000	57	33	0.316	32	0.3486	0.0326	-0.2119	0.2171	-0.2784	0.2822	-0.3338	0.3331	-0.444	0.4341
SL2.50ch08	11510001	12510000	12010000	57	33	0.316	32	0.3486	0.0326	-0.2119	0.2171	-0.2784	0.2822	-0.3338	0.3331	-0.444	0.4341
SL2.50ch08	11520001	12520000	12020000	57	33	0.316	32	0.3486	0.0326	-0.2119	0.2171	-0.2784	0.2822	-0.3338	0.3331	-0.444	0.4341
SL2.50ch08	11530001	12530000	12030000	57	33	0.316	32	0.3486	0.0326	-0.2119	0.2171	-0.2784	0.2822	-0.3338	0.3331	-0.444	0.4341
SL2.50ch08	11540001	12540000	12040000	56	34	0.318	32	0.3471	0.0291	-0.2103	0.2156	-0.2762	0.2801	-0.3309	0.3302	-0.4412	0.4311
SL2.50ch08	11550001	12550000	12050000	56	34	0.318	32	0.3471	0.0291	-0.2103	0.2156	-0.2762	0.2801	-0.3309	0.3302	-0.4412	0.4311
SL2.50ch08	11560001	12560000	12060000	56	34	0.318	32	0.3471	0.0291	-0.2103	0.2156	-0.2762	0.2801	-0.3309	0.3302	-0.4412	0.4311
SL2.50ch08	11570001	12570000	12070000	53	33	0.3151	32	0.3506	0.0355	-0.2104	0.2166	-0.2771	0.2819	-0.3327	0.3332	-0.4437	0.4349
SL2.50ch08	11580001	12580000	12080000	51	34	0.3073	32	0.3488	0.0416	-0.2094	0.2144	-0.2748	0.2798	-0.3316	0.3297	-0.4402	0.4311
SL2.50ch08	11590001	12590000	12090000	51	34	0.3073	32	0.3488	0.0416	-0.2094	0.2144	-0.2748	0.2798	-0.3316	0.3297	-0.4402	0.4311
SL2.50ch08	11600001	12600000	12100000	50	34	0.3134	32	0.3486	0.0352	-0.2096	0.2139	-0.2747	0.2798	-0.3311	0.3291	-0.441	0.4301
SL2.50ch08	11610001	12610000	12110000	49	35	0.3143	32	0.3492	0.0349	-0.2083	0.2127	-0.2729	0.2781	-0.3286	0.3265	-0.4389	0.4278
SL2.50ch08	11620001	12620000	12120000	49	35	0.3143	32	0.3492	0.0349	-0.2083	0.2127	-0.2729	0.2781	-0.3286	0.3265	-0.4389	0.4278
SL2.50ch08	11630001	12630000	12130000	49	35	0.3143	32	0.3492	0.0349	-0.2083	0.2127	-0.2729	0.2781	-0.3286	0.3265	-0.4389	0.4278
SL2.50ch08	11640001	12640000	12140000	48	35	0.3148	33	0.3492	0.0344	-0.2067	0.2112	-0.2711	0.2765	-0.3265	0.3244	-0.4347	0.4248
SL2.50ch08	11650001	12650000	12150000	48	35	0.3148	33	0.3492	0.0344	-0.2067	0.2112	-0.2711	0.2765	-0.3265	0.3244	-0.4347	0.4248
SL2.50ch08	11660001	12660000	12160000	48	35	0.3148	33	0.3492	0.0344	-0.2067	0.2112	-0.2711	0.2765	-0.3265	0.3244	-0.4347	0.4248
SL2.50ch08	11670001	12670000	12170000	48	35	0.3148	33	0.3492	0.0344	-0.2067	0.2112	-0.2711	0.2765	-0.3265	0.3244	-0.4347	0.4248
SL2.50ch08	11680001	12680000	12180000	48	35	0.3148	33	0.3492	0.0344	-0.2067	0.2112	-0.2711	0.2765	-0.3265	0.3244	-0.4347	0.4248
SL2.50ch08	11690001	12690000	12190000	48	35	0.3148	33	0.3492	0.0344	-0.2067	0.2112	-0.2711	0.2765	-0.3265	0.3244	-0.4347	0.4248
SL2.50ch08	11700001	12700000	12200000	48	35	0.3148	33	0.3492	0.0344	-0.2067	0.2112	-0.2711	0.2765	-0.3265	0.3244	-0.4347	0.4248
SL2.50ch08	11710001	12710000	12210000	48	35	0.3148	33	0.3492	0.0344	-0.2067	0.2112	-0.2711	0.2765	-0.3265	0.3244	-0.4347	0.4248
SL2.50ch08	11720001	12720000	12220000	49	35	0.318	32	0.35	0.032	-0.2073	0.2117	-0.2728	0.2768	-0.3282	0.3262	-0.4366	0.4269
SL2.50ch08	11730001	12730000	12230000	49	35	0.318	32	0.35	0.032	-0.2073	0.2117	-0.2728	0.2768	-0.3282	0.3262	-0.4366	0.4269
SL2.50ch08	11740001	12740000	12240000	49	35	0.318	32	0.35	0.032	-0.2073	0.2117	-0.2728	0.2768	-0.3282	0.3262	-0.4366	0.4269
SL2.50ch08	11750001	12750000	12250000	49	35	0.318	32	0.35	0.032	-0.2073	0.2117	-0.2728	0.2768	-0.3282	0.3262	-0.4366	0.4269
SL2.50ch08	11760001	12760000	12260000	49	35	0.318	32	0.35	0.032	-0.2073	0.2117	-0.2728	0.2768	-0.3282	0.3262	-0.4366	0.4269
SL2.50ch08	11770001	12770000	12270000	49	35	0.318	32	0.35	0.032	-0.2073	0.2117	-0.2728	0.2768	-0.3282	0.3262	-0.4366	0.4269
SL2.50ch08	11780001	12780000	12280000	49	35	0.318	32	0.35	0.032	-0.2073	0.2117	-0.2728	0.2768	-0.3282	0.3262	-0.4366	0.4269
SL2.50ch08	11790001	12790000	12290000	50	35	0.3196	32	0.3508	0.0312	-0.2075	0.2118	-0.2734	0.2774	-0.3286	0.3275	-0.4366	0.4271
SL2.50ch08	11800001	12800000	12300000	50	35	0.3196	32	0.3508	0.0312	-0.2075	0.2118	-0.2734	0.2774	-0.3286	0.3275	-0.4366	0.4271
SL2.50ch08	11810001	12810000	12310000	51	34	0.321	32	0.3498	0.0288	-0.2077	0.2119	-0.274	0.2779	-0.329	0.3287	-0.4365	0.4272
SL2.50ch08	11820001	12820000	12320000	62	33	0.3256	31	0.3431	0.0174	-0.2112	0.2146	-0.2743	0.2782	-0.331	0.3323	-0.4404	0.4323
SL2.50ch08	11830001	12830000	12330000	72	34	0.3164	33	0.3493	0.0329	-0.2082	0.2123	-0.2703	0.2755	-0.3269	0.328	-0.4352	0.4272
SL2.50ch08	11840001	12840000	12340000	76	33	0.3275	33	0.353	0.0255	-0.2086	0.2125	-0.2711	0.2756	-0.3273	0.3285	-0.4341	0.4272
SL2.50ch08	11850001	12850000	12350000	79	33	0.3296	33	0.3525	0.0229	-0.2083	0.2118	-0.2707	0.2751	-0.3267	0.3281	-0.433	0.426
SL2.50ch08	11860001	12860000	12360000	105	34	0.3238	35	0.342	0.0182	-0.2083	0.2125	-0.2698	0.2742	-0.3239	0.3284	-0.4305	0.4252
SL2.50ch08	11870001	12870000	12370000	104	34	0.3236	35	0.3432	0.0196	-0.2079	0.2121	-0.2695	0.2739	-0.3237	0.3282	-0.4298	0.4245
SL2.50ch08	11880001	12880000	12380000	103	33	0.3214	35	0.3417	0.0204	-0.2082	0.2125	-0.27	0.2745	-0.3242	0.3289	-0.4303	0.4254
SL2.50ch08	11890001	12890000	12390000	103	33	0.3214	35	0.3417	0.0204	-0.2082	0.2125	-0.27	0.2745	-0.3242	0.3289	-0.4303	0.4254
SL2.50ch08	11900001	12900000	12400000	103	33	0.3214	35	0.3417	0.0204	-0.2082	0.2125	-0.27	0.2745	-0.3242	0.3289	-0.4303	0.4254
SL2.50ch08	11910001	12910000	12410000	103	33	0.3214	35	0.3417	0.0204	-0.2082	0.2125	-0.27	0.2745	-0.3242	0.3289	-0.4303	0.4254
SL2.50ch08	11920001	12920000	12420000	103	33	0.3214	35	0.3417	0.0204	-0.2082	0.2125	-0.27	0.2745	-0.3242	0.3289	-0.4303	0.4254
SL2.50ch08	11930001	12930000	12430000	103	33	0.3214	35	0.3417	0.0204	-0.2082	0.2125	-0.27	0.2745	-0.3242	0.3289	-0.4303	0.4254
SL2.50ch08	11940001	12940000	12440000	103	33	0.3214	35	0.3417	0.0204	-0.2082	0.2125	-0.27	0.2745	-0.3242	0.3289	-0.4303	0.4254
SL2.50ch08	11950001	12950000	12450000	103	33	0.3214	35	0.3417	0.0204	-0.2082	0.2125	-0.27	0.2745	-0.3242	0.3289	-0.4303	0.4254
SL2.50ch08	11960001	12960000	12460000	103	33	0.3214	35	0.3417	0.0204	-0.2082	0.2125	-0.27	0.2745	-0.3242	0.3289	-0.4303	0.4254
SL2.50ch08	11970001	12970000	12470000	103	33	0.3214	35	0.3417	0.0204	-0.2082	0.2125	-0.27	0.2745	-0.3242	0.3289	-0.4303	0.4254
SL2.50ch08	11980001	12980000	12480000	103	33	0.3214	35	0.3417	0.0204	-0.2082	0.2125	-0.27	0.2745	-0.3242	0.3289	-0.4303	0.4254
SL2.50ch08	11990001	12990000	12490000	104	34	0.3229	35	0.3441	0.0213	-0.208	0.2123	-0.2698	0.2744	-0.324	0.3286	-0.4301	0.4252
SL2.50ch08	12000001	13000000	12500000	104	34	0.3229	35	0.3441	0.0213	-0.208	0.2123	-0.2698	0.2744	-0.324	0.3286	-0.4301	0.4252
SL2.50ch08	12010001	13010000	12510000	104	34	0.3229	35	0.3441	0.0213	-0.208	0.2123	-0.2698	0.2744	-0.324	0.3286	-0.4301	0.4252
SL2.50ch08	12020001	13020000	12520000	104	33	0.3215	35	0.3425	0.021	-0.2078	0.2121	-0.2697	0.274	-0.3239	0.3283	-0.4301	0.4248
SL2.50ch08	12030001	13030000	12530000	104	33	0.3215	35	0.3425	0.021	-0.2078	0.2121	-0.2697	0.274	-0.3239	0.3283	-0.4301	0.4248
SL2.50ch08	12040001	13040000	12540000	104	33	0.3215	35	0.3425	0.021	-0.2078	0.2121	-0.2697	0.274	-0.3239	0.3283	-0.4301	0.4248
SL2.50ch08	12050001	13050000	12550000	104	33	0.3215	35	0.3425	0.021	-0.2078	0.2121	-0.2697	0.274	-0.3239	0.3283	-0.4301	0.4248
SL2.50ch08	12060001	13060000	12560000	104	33	0.3215	35	0.3425	0.021	-0.2078	0.2121	-0.2697	0.274	-0.3239	0.3283	-0.4301	0.4248
SL2.50ch08	12070001	13070000	12570000	104	33	0.3215	35	0.3425	0.021	-0.2078	0.2121	-0.2697	0.274	-0.3239	0.3283	-0.4301	0.4248
SL2.50ch08	12080001	13080000	12580000	103	34	0.3213	35	0.3421	0.0209	-0.2075	0.2119	-0.2689	0.2738	-0.323	0.3275	-0.4291	0.4238
SL2.50ch08	12090001	13090000	12590000	123	35	0.3228	36	0.3405	0.0176	-0.2052	0.2088	-0.2659	0.2689	-0.3191	0.322	-0.4238	0.4155
SL2.50ch08	12100001	13100000	12600000	123	35	0.3228	36	0.3405	0.0176	-0.2052	0.2088	-0.2659	0.2689	-0.3191	0.322	-0.4238	0.4155
SL2.50ch08	12110001	13110000	12610000	123	35	0.3228	36	0.3405	0.0176	-0.2052	0.2088	-0.2659	0.2689	-0.3191	0.322	-0.4238	0.4155
SL2.50ch08	12120001	13120000	12620000	123	35	0.3228	36	0.3405	0.0176	-0.2052	0.2088	-0.2659	0.2689	-0.3191	0.322	-0.4238	0.4155
SL2.50ch08	12130001	13130000	12630000	111	36	0.3278	37	0.3427	0.0149	-0.202	0.2069	-0.2614	0.2656	-0.3141	0.3182	-0.4186	0.4116
SL2.50ch08	12140001	13140000	12640000	106	36	0.3318	37	0.3411	0.0093	-0.2022	0.2073	-0.2615	0.2659	-0.3143	0.3189	-0.4182	0.4124
SL2.50ch08	12150001	13150000	12650000	106	36	0.3318	37	0.3411	0.0093	-0.2022	0.2073	-0.2615	0.2659	-0.3143	0.3189	-0.4182	0.4124
SL2.50ch08	12160001	13160000	12660000	106	36	0.3318	37	0.3411	0.0093	-0.2022	0.2073	-0.2615	0.2659	-0.3143	0.3189	-0.4182	0.4124
SL2.50ch08	12170001	13170000	12670000	106	36	0.3318	37	0.3411	0.0093	-0.2022	0.2073	-0.2615	0.2659	-0.3143	0.3189	-0.4182	0.4124
SL2.50ch08	12180001	13180000	12680000	106	36	0.3318	37	0.3411	0.0093	-0.2022	0.2073	-0.2615	0.2659	-0.3143	0.3189	-0.4182	0.4124
SL2.50ch08	12190001	13190000	12690000	105	36	0.3338	37	0.34	0.0062	-0.2022	0.207	-0.2613	0.2658	-0.3139	0.3185	-0.4184	0.4117
SL2.50ch08	12200001	13200000	12700000	104	36	0.3324	37	0.3389	0.0065	-0.2017	0.2066	-0.2609	0.2654	-0.3135	0.3182	-0.4176	0.4109
SL2.50ch08	12210001	13210000	12710000	104	36	0.3324	37	0.3389	0.0065	-0.2017	0.2066	-0.2609	0.2654	-0.3135	0.3182	-0.4176	0.4109
SL2.50ch08	12220001	13220000	12720000	104	36	0.3324	37	0.3389	0.0065	-0.2017	0.2066	-0.2609	0.2654	-0.3135	0.3182	-0.4176	0.4109
SL2.50ch08	12230001	13230000	12730000	104	36	0.3324	37	0.3389	0.0065	-0.2017	0.2066	-0.2609	0.2654	-0.3135	0.3182	-0.4176	0.4109
SL2.50ch08	12240001	13240000	12740000	104	36	0.3324	37	0.3389	0.0065	-0.2017	0.2066	-0.2609	0.2654	-0.3135	0.3182	-0.4176	0.4109
SL2.50ch08	12250001	13250000	12750000	104	36	0.3324	37	0.3389	0.0065	-0.2017	0.2066	-0.2609	0.2654	-0.3135	0.3182	-0.4176	0.4109
SL2.50ch08	12260001	13260000	12760000	104	36	0.3324	37	0.3389	0.0065	-0.2017	0.2066	-0.2609	0.2654	-0.3135	0.3182	-0.4176	0.4109
SL2.50ch08	12270001	13270000	12770000	104	36	0.3324	37	0.3389	0.0065	-0.2017	0.2066	-0.2609	0.2654	-0.3135	0.3182	-0.4176	0.4109
SL2.50ch08	12280001	13280000	12780000	104	36	0.3324	37	0.3389	0.0065	-0.2017	0.2066	-0.2609	0.2654	-0.3135	0.3182	-0.4176	0.4109
SL2.50ch08	12290001	13290000	12790000	104	36	0.3324	37	0.3389	0.0065	-0.2017	0.2066	-0.2609	0.2654	-0.3135	0.3182	-0.4176	0.4109
SL2.50ch08	12300001	13300000	12800000	104	36	0.3324	37	0.3389	0.0065	-0.2017	0.2066	-0.2609	0.2654	-0.3135	0.3182	-0.4176	0.4109
SL2.50ch08	12310001	13310000	12810000	104	36	0.3324	37	0.3389	0.0065	-0.2017	0.2066	-0.2609	0.2654	-0.3135	0.3182	-0.4176	0.4109
SL2.50ch08	12320001	13320000	12820000	104	36	0.3324	37	0.3389	0.0065	-0.2017	0.2066	-0.2609	0.2654	-0.3135	0.3182	-0.4176	0.4109
SL2.50ch08	12330001	13330000	12830000	105	36	0.3316	37	0.3403	0.0087	-0.2021	0.2069	-0.2612	0.2656	-0.3137	0.3188	-0.4186	0.412
SL2.50ch08	12340001	13340000	12840000	106	36	0.3308	37	0.3405	0.0097	-0.2024	0.2072	-0.2614	0.2658	-0.3139	0.3194	-0.4196	0.413
SL2.50ch08	12350001	13350000	12850000	106	36	0.3308	37	0.3405	0.0097	-0.2024	0.2072	-0.2614	0.2658	-0.3139	0.3194	-0.4196	0.413
SL2.50ch08	12360001	13360000	12860000	106	36	0.3308	37	0.3405	0.0097	-0.2024	0.2072	-0.2614	0.2658	-0.3139	0.3194	-0.4196	0.413
SL2.50ch08	12370001	13370000	12870000	106	36	0.3308	37	0.3405	0.0097	-0.2024	0.2072	-0.2614	0.2658	-0.3139	0.3194	-0.4196	0.413
SL2.50ch08	12380001	13380000	12880000	84	35	0.332	37	0.341	0.0089	-0.206	0.2086	-0.265	0.2652	-0.3169	0.3241	-0.4238	0.4165
SL2.50ch08	12390001	13390000	12890000	84	35	0.332	37	0.341	0.0089	-0.206	0.2086	-0.265	0.2652	-0.3169	0.3241	-0.4238	0.4165
SL2.50ch08	12400001	13400000	12900000	93	34	0.3373	35	0.319	-0.0183	-0.2083	0.2143	-0.2701	0.2709	-0.3222	0.3295	-0.4308	0.4242
SL2.50ch08	12410001	13410000	12910000	93	34	0.3373	35	0.319	-0.0183	-0.2083	0.2143	-0.2701	0.2709	-0.3222	0.3295	-0.4308	0.4242
SL2.50ch08	12420001	13420000	12920000	94	33	0.3337	35	0.3197	-0.014	-0.2093	0.2152	-0.2715	0.2723	-0.3241	0.3314	-0.4326	0.4261
SL2.50ch08	12430001	13430000	12930000	94	33	0.3337	35	0.3197	-0.014	-0.2093	0.2152	-0.2715	0.2723	-0.3241	0.3314	-0.4326	0.4261
SL2.50ch08	12440001	13440000	12940000	95	33	0.3324	35	0.3209	-0.0115	-0.2097	0.2151	-0.2717	0.2725	-0.3242	0.3314	-0.4329	0.4264
SL2.50ch08	12450001	13450000	12950000	95	33	0.3324	35	0.3209	-0.0115	-0.2097	0.2151	-0.2717	0.2725	-0.3242	0.3314	-0.4329	0.4264
SL2.50ch08	12460001	13460000	12960000	93	33	0.3326	35	0.3182	-0.0144	-0.2096	0.2152	-0.2718	0.2726	-0.3242	0.3311	-0.4319	0.4256
SL2.50ch08	12470001	13470000	12970000	93	33	0.3326	35	0.3182	-0.0144	-0.2096	0.2152	-0.2718	0.2726	-0.3242	0.3311	-0.4319	0.4256
SL2.50ch08	12480001	13480000	12980000	93	33	0.3326	35	0.3182	-0.0144	-0.2096	0.2152	-0.2718	0.2726	-0.3242	0.3311	-0.4319	0.4256
SL2.50ch08	12490001	13490000	12990000	93	33	0.3318	35	0.3183	-0.0135	-0.2094	0.215	-0.2713	0.2727	-0.3235	0.3308	-0.4308	0.4246
SL2.50ch08	12500001	13500000	13000000	93	33	0.3318	35	0.3183	-0.0135	-0.2094	0.215	-0.2713	0.2727	-0.3235	0.3308	-0.4308	0.4246
SL2.50ch08	12510001	13510000	13010000	93	33	0.3318	35	0.3183	-0.0135	-0.2094	0.215	-0.2713	0.2727	-0.3235	0.3308	-0.4308	0.4246
SL2.50ch08	12520001	13520000	13020000	94	33	0.3283	35	0.3187	-0.0096	-0.2096	0.2151	-0.2713	0.2732	-0.3235	0.3312	-0.4311	0.4249
SL2.50ch08	12530001	13530000	13030000	94	33	0.3283	35	0.3187	-0.0096	-0.2096	0.2151	-0.2713	0.2732	-0.3235	0.3312	-0.4311	0.4249
SL2.50ch08	12540001	13540000	13040000	94	33	0.3283	35	0.3187	-0.0096	-0.2096	0.2151	-0.2713	0.2732	-0.3235	0.3312	-0.4311	0.4249
SL2.50ch08	12550001	13550000	13050000	94	33	0.3283	35	0.3187	-0.0096	-0.2096	0.2151	-0.2713	0.2732	-0.3235	0.3312	-0.4311	0.4249
SL2.50ch08	12560001	13560000	13060000	94	33	0.3283	35	0.3187	-0.0096	-0.2096	0.2151	-0.2713	0.2732	-0.3235	0.3312	-0.4311	0.4249
SL2.50ch08	12570001	13570000	13070000	94	33	0.3283	35	0.3187	-0.0096	-0.2096	0.2151	-0.2713	0.2732	-0.3235	0.3312	-0.4311	0.4249
SL2.50ch08	12580001	13580000	13080000	94	33	0.3283	35	0.3187	-0.0096	-0.2096	0.2151	-0.2713	0.2732	-0.3235	0.3312	-0.4311	0.4249
SL2.50ch08	12590001	13590000	13090000	95	33	0.3303	35	0.3185	-0.0118	-0.21	0.2155	-0.2716	0.2735	-0.3237	0.3314	-0.4318	0.4257
SL2.50ch08	12600001	13600000	13100000	96	33	0.3276	35	0.3185	-0.0091	-0.2099	0.2157	-0.2717	0.2735	-0.3241	0.3317	-0.4315	0.4263
SL2.50ch08	12610001	13610000	13110000	96	33	0.3276	35	0.3185	-0.0091	-0.2099	0.2157	-0.2717	0.2735	-0.3241	0.3317	-0.4315	0.4263
SL2.50ch08	12620001	13620000	13120000	96	33	0.3276	35	0.3185	-0.0091	-0.2099	0.2157	-0.2717	0.2735	-0.3241	0.3317	-0.4315	0.4263
SL2.50ch08	12630001	13630000	13130000	96	33	0.3276	35	0.3185	-0.0091	-0.2099	0.2157	-0.2717	0.2735	-0.3241	0.3317	-0.4315	0.4263
SL2.50ch08	12640001	13640000	13140000	97	33	0.3276	35	0.3186	-0.0091	-0.2098	0.2156	-0.2716	0.2731	-0.3239	0.331	-0.4308	0.4253
SL2.50ch08	12650001	13650000	13150000	97	33	0.3276	35	0.3186	-0.0091	-0.2098	0.2156	-0.2716	0.2731	-0.3239	0.331	-0.4308	0.4253
SL2.50ch08	12660001	13660000	13160000	98	33	0.328	35	0.3187	-0.0093	-0.21	0.2162	-0.2717	0.2737	-0.3245	0.3316	-0.4315	0.4261
SL2.50ch08	12670001	13670000	13170000	98	33	0.328	35	0.3187	-0.0093	-0.21	0.2162	-0.2717	0.2737	-0.3245	0.3316	-0.4315	0.4261
SL2.50ch08	12680001	13680000	13180000	105	33	0.3351	34	0.3252	-0.0099	-0.2101	0.216	-0.2706	0.2727	-0.3237	0.33	-0.431	0.4252
SL2.50ch08	12690001	13690000	13190000	127	32	0.3369	33	0.299	-0.0379	-0.2137	0.217	-0.2727	0.2743	-0.3249	0.3308	-0.4351	0.4297
SL2.50ch08	12700001	13700000	13200000	127	32	0.3369	33	0.299	-0.0379	-0.2137	0.217	-0.2727	0.2743	-0.3249	0.3308	-0.4351	0.4297
SL2.50ch08	12710001	13710000	13210000	127	32	0.3369	33	0.299	-0.0379	-0.2137	0.217	-0.2727	0.2743	-0.3249	0.3308	-0.4351	0.4297
SL2.50ch08	12720001	13720000	13220000	128	32	0.3346	33	0.3002	-0.0344	-0.2135	0.2175	-0.2727	0.2748	-0.3249	0.3307	-0.435	0.4296
SL2.50ch08	12730001	13730000	13230000	128	32	0.3346	33	0.3002	-0.0344	-0.2135	0.2175	-0.2727	0.2748	-0.3249	0.3307	-0.435	0.4296
SL2.50ch08	12740001	13740000	13240000	128	32	0.3346	33	0.3002	-0.0344	-0.2135	0.2175	-0.2727	0.2748	-0.3249	0.3307	-0.435	0.4296
SL2.50ch08	12750001	13750000	13250000	129	32	0.3348	33	0.2998	-0.035	-0.2135	0.2175	-0.2728	0.2749	-0.3249	0.3307	-0.435	0.4301
SL2.50ch08	12760001	13760000	13260000	129	32	0.3348	33	0.2998	-0.035	-0.2135	0.2175	-0.2728	0.2749	-0.3249	0.3307	-0.435	0.4301
SL2.50ch08	12770001	13770000	13270000	129	32	0.3348	33	0.2998	-0.035	-0.2135	0.2175	-0.2728	0.2749	-0.3249	0.3307	-0.435	0.4301
SL2.50ch08	12780001	13780000	13280000	129	32	0.3348	33	0.2998	-0.035	-0.2135	0.2175	-0.2728	0.2749	-0.3249	0.3307	-0.435	0.4301
SL2.50ch08	12790001	13790000	13290000	128	32	0.3343	33	0.2991	-0.0352	-0.2135	0.2175	-0.2726	0.2747	-0.3247	0.3302	-0.435	0.4301
SL2.50ch08	12800001	13800000	13300000	128	32	0.3343	33	0.2991	-0.0352	-0.2135	0.2175	-0.2726	0.2747	-0.3247	0.3302	-0.435	0.4301
SL2.50ch08	12810001	13810000	13310000	130	32	0.3342	33	0.2983	-0.0358	-0.213	0.2169	-0.2713	0.2739	-0.3236	0.3285	-0.4337	0.429
SL2.50ch08	12820001	13820000	13320000	119	32	0.3329	34	0.2971	-0.0359	-0.2116	0.216	-0.2709	0.2734	-0.3221	0.3266	-0.4314	0.4266
SL2.50ch08	12830001	13830000	13330000	109	32	0.3397	33	0.2887	-0.051	-0.2137	0.2177	-0.2733	0.2748	-0.324	0.3289	-0.434	0.4294
SL2.50ch08	12840001	13840000	13340000	105	32	0.3326	33	0.2837	-0.0489	-0.2136	0.2177	-0.2728	0.2747	-0.3235	0.3286	-0.4347	0.4295
SL2.50ch08	12850001	13850000	13350000	102	32	0.3311	33	0.2821	-0.049	-0.214	0.2185	-0.2731	0.275	-0.3239	0.3289	-0.4356	0.4305
SL2.50ch08	12860001	13860000	13360000	76	32	0.3396	30	0.2725	-0.0671	-0.2158	0.2198	-0.2752	0.2763	-0.3268	0.3288	-0.4399	0.4331
SL2.50ch08	12870001	13870000	13370000	76	32	0.3396	30	0.2725	-0.0671	-0.2158	0.2198	-0.2752	0.2763	-0.3268	0.3288	-0.4399	0.4331
SL2.50ch08	12880001	13880000	13380000	76	32	0.3396	30	0.2725	-0.0671	-0.2158	0.2198	-0.2752	0.2763	-0.3268	0.3288	-0.4399	0.4331
SL2.50ch08	12890001	13890000	13390000	77	31	0.3392	30	0.27	-0.0692	-0.216	0.2209	-0.2766	0.2777	-0.3275	0.3305	-0.4412	0.4344
SL2.50ch08	12900001	13900000	13400000	77	31	0.3392	30	0.27	-0.0692	-0.216	0.2209	-0.2766	0.2777	-0.3275	0.3305	-0.4412	0.4344
SL2.50ch08	12910001	13910000	13410000	77	31	0.3392	30	0.27	-0.0692	-0.216	0.2209	-0.2766	0.2777	-0.3275	0.3305	-0.4412	0.4344
SL2.50ch08	12920001	13920000	13420000	77	31	0.3392	30	0.27	-0.0692	-0.216	0.2209	-0.2766	0.2777	-0.3275	0.3305	-0.4412	0.4344
SL2.50ch08	12930001	13930000	13430000	77	31	0.3392	30	0.27	-0.0692	-0.216	0.2209	-0.2766	0.2777	-0.3275	0.3305	-0.4412	0.4344
SL2.50ch08	12940001	13940000	13440000	77	31	0.3392	30	0.27	-0.0692	-0.216	0.2209	-0.2766	0.2777	-0.3275	0.3305	-0.4412	0.4344
SL2.50ch08	12950001	13950000	13450000	77	31	0.3392	30	0.27	-0.0692	-0.216	0.2209	-0.2766	0.2777	-0.3275	0.3305	-0.4412	0.4344
SL2.50ch08	12960001	13960000	13460000	77	31	0.3392	30	0.27	-0.0692	-0.216	0.2209	-0.2766	0.2777	-0.3275	0.3305	-0.4412	0.4344
SL2.50ch08	12970001	13970000	13470000	77	31	0.3392	30	0.27	-0.0692	-0.216	0.2209	-0.2766	0.2777	-0.3275	0.3305	-0.4412	0.4344
SL2.50ch08	12980001	13980000	13480000	78	31	0.3371	30	0.2714	-0.0656	-0.2163	0.2211	-0.2768	0.2778	-0.3276	0.3312	-0.4423	0.4356
SL2.50ch08	12990001	13990000	13490000	77	31	0.3352	30	0.2673	-0.0679	-0.2167	0.2216	-0.2772	0.2779	-0.328	0.3316	-0.4427	0.436
SL2.50ch08	13000001	14000000	13500000	77	31	0.3352	30	0.2673	-0.0679	-0.2167	0.2216	-0.2772	0.2779	-0.328	0.3316	-0.4427	0.436
SL2.50ch08	13010001	14010000	13510000	77	31	0.3352	30	0.2673	-0.0679	-0.2167	0.2216	-0.2772	0.2779	-0.328	0.3316	-0.4427	0.436
SL2.50ch08	13020001	14020000	13520000	76	31	0.3349	29	0.2678	-0.0671	-0.2173	0.2222	-0.2778	0.2788	-0.3287	0.3323	-0.4435	0.4369
SL2.50ch08	13030001	14030000	13530000	76	31	0.3349	29	0.2678	-0.0671	-0.2173	0.2222	-0.2778	0.2788	-0.3287	0.3323	-0.4435	0.4369
SL2.50ch08	13040001	14040000	13540000	76	31	0.3349	29	0.2678	-0.0671	-0.2173	0.2222	-0.2778	0.2788	-0.3287	0.3323	-0.4435	0.4369
SL2.50ch08	13050001	14050000	13550000	76	31	0.3349	29	0.2678	-0.0671	-0.2173	0.2222	-0.2778	0.2788	-0.3287	0.3323	-0.4435	0.4369
SL2.50ch08	13060001	14060000	13560000	77	31	0.3309	29	0.269	-0.0619	-0.2171	0.2225	-0.2778	0.2788	-0.3291	0.3327	-0.443	0.4375
SL2.50ch08	13070001	14070000	13570000	77	31	0.3309	29	0.269	-0.0619	-0.2171	0.2225	-0.2778	0.2788	-0.3291	0.3327	-0.443	0.4375
SL2.50ch08	13080001	14080000	13580000	77	31	0.3309	29	0.269	-0.0619	-0.2171	0.2225	-0.2778	0.2788	-0.3291	0.3327	-0.443	0.4375
SL2.50ch08	13090001	14090000	13590000	57	27	0.3309	26	0.2468	-0.084	-0.2255	0.2328	-0.2874	0.291	-0.3397	0.3464	-0.4592	0.4603
SL2.50ch08	13100001	14100000	13600000	57	27	0.3309	26	0.2468	-0.084	-0.2255	0.2328	-0.2874	0.291	-0.3397	0.3464	-0.4592	0.4603
SL2.50ch08	13110001	14110000	13610000	59	27	0.3264	26	0.2534	-0.0731	-0.2257	0.2328	-0.2882	0.2915	-0.3406	0.3478	-0.4603	0.4614
SL2.50ch08	13120001	14120000	13620000	59	27	0.3264	26	0.2534	-0.0731	-0.2257	0.2328	-0.2882	0.2915	-0.3406	0.3478	-0.4603	0.4614
SL2.50ch08	13130001	14130000	13630000	59	27	0.3264	26	0.2534	-0.0731	-0.2257	0.2328	-0.2882	0.2915	-0.3406	0.3478	-0.4603	0.4614
SL2.50ch08	13140001	14140000	13640000	59	27	0.3264	26	0.2534	-0.0731	-0.2257	0.2328	-0.2882	0.2915	-0.3406	0.3478	-0.4603	0.4614
SL2.50ch08	13150001	14150000	13650000	59	27	0.3264	26	0.2534	-0.0731	-0.2257	0.2328	-0.2882	0.2915	-0.3406	0.3478	-0.4603	0.4614
SL2.50ch08	13160001	14160000	13660000	59	27	0.3264	26	0.2534	-0.0731	-0.2257	0.2328	-0.2882	0.2915	-0.3406	0.3478	-0.4603	0.4614
SL2.50ch08	13170001	14170000	13670000	59	27	0.3264	26	0.2534	-0.0731	-0.2257	0.2328	-0.2882	0.2915	-0.3406	0.3478	-0.4603	0.4614
SL2.50ch08	13180001	14180000	13680000	59	27	0.3264	26	0.2534	-0.0731	-0.2257	0.2328	-0.2882	0.2915	-0.3406	0.3478	-0.4603	0.4614
SL2.50ch08	13190001	14190000	13690000	61	27	0.327	26	0.252	-0.0751	-0.2262	0.2343	-0.2902	0.2934	-0.3418	0.3511	-0.4623	0.4633
SL2.50ch08	13200001	14200000	13700000	61	27	0.327	26	0.252	-0.0751	-0.2262	0.2343	-0.2902	0.2934	-0.3418	0.3511	-0.4623	0.4633
SL2.50ch08	13210001	14210000	13710000	61	27	0.327	26	0.252	-0.0751	-0.2262	0.2343	-0.2902	0.2934	-0.3418	0.3511	-0.4623	0.4633
SL2.50ch08	13220001	14220000	13720000	61	27	0.327	26	0.252	-0.0751	-0.2262	0.2343	-0.2902	0.2934	-0.3418	0.3511	-0.4623	0.4633
SL2.50ch08	13230001	14230000	13730000	61	27	0.327	26	0.252	-0.0751	-0.2262	0.2343	-0.2902	0.2934	-0.3418	0.3511	-0.4623	0.4633
SL2.50ch08	13240001	14240000	13740000	61	27	0.327	26	0.252	-0.0751	-0.2262	0.2343	-0.2902	0.2934	-0.3418	0.3511	-0.4623	0.4633
SL2.50ch08	13250001	14250000	13750000	61	27	0.327	26	0.252	-0.0751	-0.2262	0.2343	-0.2902	0.2934	-0.3418	0.3511	-0.4623	0.4633
SL2.50ch08	13260001	14260000	13760000	61	27	0.327	26	0.252	-0.0751	-0.2262	0.2343	-0.2902	0.2934	-0.3418	0.3511	-0.4623	0.4633
SL2.50ch08	13270001	14270000	13770000	61	27	0.327	26	0.252	-0.0751	-0.2262	0.2343	-0.2902	0.2934	-0.3418	0.3511	-0.4623	0.4633
SL2.50ch08	13280001	14280000	13780000	63	27	0.3265	26	0.2516	-0.0749	-0.2262	0.2341	-0.2914	0.2936	-0.343	0.3527	-0.4629	0.4639
SL2.50ch08	13290001	14290000	13790000	64	27	0.3248	26	0.2555	-0.0694	-0.2258	0.2335	-0.291	0.2926	-0.3424	0.3514	-0.4614	0.4618
SL2.50ch08	13300001	14300000	13800000	64	27	0.3248	26	0.2555	-0.0694	-0.2258	0.2335	-0.291	0.2926	-0.3424	0.3514	-0.4614	0.4618
SL2.50ch08	13310001	14310000	13810000	65	27	0.3249	26	0.254	-0.0709	-0.2252	0.2329	-0.2902	0.2922	-0.3415	0.3507	-0.4602	0.461
SL2.50ch08	13320001	14320000	13820000	65	27	0.3249	26	0.254	-0.0709	-0.2252	0.2329	-0.2902	0.2922	-0.3415	0.3507	-0.4602	0.461
SL2.50ch08	13330001	14330000	13830000	64	27	0.3261	26	0.2505	-0.0756	-0.225	0.2328	-0.2903	0.2923	-0.3416	0.3503	-0.4592	0.46
SL2.50ch08	13340001	14340000	13840000	63	27	0.3275	26	0.2487	-0.0787	-0.2248	0.2327	-0.2904	0.2924	-0.3418	0.3498	-0.4581	0.459
SL2.50ch08	13350001	14350000	13850000	63	27	0.3275	26	0.2487	-0.0787	-0.2248	0.2327	-0.2904	0.2924	-0.3418	0.3498	-0.4581	0.459
SL2.50ch08	13360001	14360000	13860000	66	26	0.3189	26	0.2561	-0.0629	-0.2277	0.2364	-0.2954	0.296	-0.3459	0.3547	-0.4647	0.4642
SL2.50ch08	13370001	14370000	13870000	67	27	0.3201	26	0.259	-0.0612	-0.227	0.236	-0.2946	0.2957	-0.3453	0.354	-0.4641	0.4631
SL2.50ch08	13380001	14380000	13880000	67	27	0.3201	26	0.259	-0.0612	-0.227	0.236	-0.2946	0.2957	-0.3453	0.354	-0.4641	0.4631
SL2.50ch08	13390001	14390000	13890000	67	27	0.3201	26	0.259	-0.0612	-0.227	0.236	-0.2946	0.2957	-0.3453	0.354	-0.4641	0.4631
SL2.50ch08	13400001	14400000	13900000	58	27	0.3098	27	0.2814	-0.0284	-0.2267	0.2312	-0.291	0.2913	-0.3412	0.3499	-0.4591	0.458
SL2.50ch08	13410001	14410000	13910000	59	27	0.3073	27	0.2819	-0.0254	-0.2262	0.2313	-0.2908	0.2911	-0.3415	0.35	-0.4581	0.4584
SL2.50ch08	13420001	14420000	13920000	58	28	0.3126	27	0.2802	-0.0324	-0.225	0.2301	-0.2889	0.2892	-0.3388	0.3475	-0.4556	0.4559
SL2.50ch08	13430001	14430000	13930000	64	29	0.3103	29	0.2867	-0.0236	-0.2216	0.2268	-0.2845	0.2856	-0.3349	0.3428	-0.449	0.4491
SL2.50ch08	13440001	14440000	13940000	63	29	0.3119	29	0.2843	-0.0276	-0.2212	0.2271	-0.2844	0.2855	-0.335	0.3429	-0.4488	0.449
SL2.50ch08	13450001	14450000	13950000	63	29	0.3119	29	0.2843	-0.0276	-0.2212	0.2271	-0.2844	0.2855	-0.335	0.3429	-0.4488	0.449
SL2.50ch08	13460001	14460000	13960000	63	29	0.3119	29	0.2843	-0.0276	-0.2212	0.2271	-0.2844	0.2855	-0.335	0.3429	-0.4488	0.449
SL2.50ch08	13470001	14470000	13970000	63	29	0.3119	29	0.2843	-0.0276	-0.2212	0.2271	-0.2844	0.2855	-0.335	0.3429	-0.4488	0.449
SL2.50ch08	13480001	14480000	13980000	64	29	0.307	29	0.2858	-0.0213	-0.2213	0.2271	-0.2842	0.286	-0.3347	0.3433	-0.4489	0.4491
SL2.50ch08	13490001	14490000	13990000	64	28	0.3061	29	0.287	-0.0191	-0.2221	0.2279	-0.2846	0.2864	-0.3355	0.3434	-0.4505	0.4506
SL2.50ch08	13500001	14500000	14000000	64	28	0.3061	29	0.287	-0.0191	-0.2221	0.2279	-0.2846	0.2864	-0.3355	0.3434	-0.4505	0.4506
SL2.50ch08	13510001	14510000	14010000	64	28	0.3061	29	0.287	-0.0191	-0.2221	0.2279	-0.2846	0.2864	-0.3355	0.3434	-0.4505	0.4506
SL2.50ch08	13520001	14520000	14020000	63	28	0.311	29	0.2859	-0.0251	-0.222	0.2279	-0.2848	0.2859	-0.3358	0.3431	-0.4504	0.4506
SL2.50ch08	13530001	14530000	14030000	63	28	0.311	29	0.2859	-0.0251	-0.222	0.2279	-0.2848	0.2859	-0.3358	0.3431	-0.4504	0.4506
SL2.50ch08	13540001	14540000	14040000	63	28	0.311	29	0.2859	-0.0251	-0.222	0.2279	-0.2848	0.2859	-0.3358	0.3431	-0.4504	0.4506
SL2.50ch08	13550001	14550000	14050000	63	28	0.311	29	0.2859	-0.0251	-0.222	0.2279	-0.2848	0.2859	-0.3358	0.3431	-0.4504	0.4506
SL2.50ch08	13560001	14560000	14060000	63	28	0.311	29	0.2859	-0.0251	-0.222	0.2279	-0.2848	0.2859	-0.3358	0.3431	-0.4504	0.4506
SL2.50ch08	13570001	14570000	14070000	66	29	0.3089	29	0.2879	-0.0211	-0.2207	0.2268	-0.2833	0.2847	-0.3344	0.3414	-0.448	0.4478
SL2.50ch08	13580001	14580000	14080000	66	29	0.3089	29	0.2879	-0.0211	-0.2207	0.2268	-0.2833	0.2847	-0.3344	0.3414	-0.448	0.4478
SL2.50ch08	13590001	14590000	14090000	65	29	0.3057	30	0.2877	-0.018	-0.2203	0.2264	-0.283	0.2845	-0.3342	0.3412	-0.4472	0.447
SL2.50ch08	13600001	14600000	14100000	64	29	0.3094	30	0.2872	-0.0222	-0.2206	0.2262	-0.283	0.2846	-0.3338	0.3409	-0.448	0.4464
SL2.50ch08	13610001	14610000	14110000	64	29	0.3094	30	0.2872	-0.0222	-0.2206	0.2262	-0.283	0.2846	-0.3338	0.3409	-0.448	0.4464
SL2.50ch08	13620001	14620000	14120000	64	29	0.3094	30	0.2872	-0.0222	-0.2206	0.2262	-0.283	0.2846	-0.3338	0.3409	-0.448	0.4464
SL2.50ch08	13630001	14630000	14130000	64	29	0.3094	30	0.2872	-0.0222	-0.2206	0.2262	-0.283	0.2846	-0.3338	0.3409	-0.448	0.4464
SL2.50ch08	13640001	14640000	14140000	63	29	0.309	29	0.2867	-0.0224	-0.2209	0.2266	-0.2833	0.2854	-0.3343	0.3421	-0.4493	0.4482
SL2.50ch08	13650001	14650000	14150000	63	29	0.309	29	0.2867	-0.0224	-0.2209	0.2266	-0.2833	0.2854	-0.3343	0.3421	-0.4493	0.4482
SL2.50ch08	13660001	14660000	14160000	71	28	0.3176	28	0.292	-0.0256	-0.2243	0.228	-0.286	0.2883	-0.3377	0.3468	-0.4554	0.4524
SL2.50ch08	13670001	14670000	14170000	72	28	0.3206	29	0.2938	-0.0268	-0.224	0.2277	-0.2857	0.2875	-0.3372	0.3457	-0.4542	0.4508
SL2.50ch08	13680001	14680000	14180000	65	27	0.3082	28	0.2805	-0.0277	-0.2252	0.2293	-0.2889	0.2907	-0.3399	0.3499	-0.4574	0.4548
SL2.50ch08	13690001	14690000	14190000	47	26	0.2923	28	0.3157	0.0234	-0.2254	0.2369	-0.2967	0.2994	-0.3491	0.3626	-0.4652	0.4635
SL2.50ch08	13700001	14700000	14200000	47	26	0.2923	28	0.3157	0.0234	-0.2254	0.2369	-0.2967	0.2994	-0.3491	0.3626	-0.4652	0.4635
SL2.50ch08	13710001	14710000	14210000	47	26	0.2923	28	0.3157	0.0234	-0.2254	0.2369	-0.2967	0.2994	-0.3491	0.3626	-0.4652	0.4635
SL2.50ch08	13720001	14720000	14220000	45	27	0.2938	28	0.3109	0.0171	-0.2261	0.2357	-0.2959	0.2986	-0.3482	0.3624	-0.4649	0.463
SL2.50ch08	13730001	14730000	14230000	45	27	0.2938	28	0.3109	0.0171	-0.2261	0.2357	-0.2959	0.2986	-0.3482	0.3624	-0.4649	0.463
SL2.50ch08	13740001	14740000	14240000	46	27	0.2954	28	0.313	0.0176	-0.2257	0.2363	-0.2963	0.299	-0.3487	0.3625	-0.4651	0.4633
SL2.50ch08	13750001	14750000	14250000	45	27	0.294	28	0.3144	0.0204	-0.226	0.2368	-0.2965	0.2993	-0.3493	0.3634	-0.4659	0.4624
SL2.50ch08	13760001	14760000	14260000	45	27	0.294	28	0.3144	0.0204	-0.226	0.2368	-0.2965	0.2993	-0.3493	0.3634	-0.4659	0.4624
SL2.50ch08	13770001	14770000	14270000	45	27	0.294	28	0.3144	0.0204	-0.226	0.2368	-0.2965	0.2993	-0.3493	0.3634	-0.4659	0.4624
SL2.50ch08	13780001	14780000	14280000	45	27	0.294	28	0.3144	0.0204	-0.226	0.2368	-0.2965	0.2993	-0.3493	0.3634	-0.4659	0.4624
SL2.50ch08	13790001	14790000	14290000	45	27	0.294	28	0.3144	0.0204	-0.226	0.2368	-0.2965	0.2993	-0.3493	0.3634	-0.4659	0.4624
SL2.50ch08	13800001	14800000	14300000	45	27	0.294	28	0.3144	0.0204	-0.226	0.2368	-0.2965	0.2993	-0.3493	0.3634	-0.4659	0.4624
SL2.50ch08	13810001	14810000	14310000	42	26	0.2902	27	0.3181	0.0279	-0.2283	0.2399	-0.3015	0.3027	-0.3538	0.3695	-0.4721	0.4678
SL2.50ch08	13820001	14820000	14320000	42	26	0.2902	27	0.3181	0.0279	-0.2283	0.2399	-0.3015	0.3027	-0.3538	0.3695	-0.4721	0.4678
SL2.50ch08	13830001	14830000	14330000	42	26	0.2902	27	0.3181	0.0279	-0.2283	0.2399	-0.3015	0.3027	-0.3538	0.3695	-0.4721	0.4678
SL2.50ch08	13840001	14840000	14340000	42	26	0.2902	27	0.3181	0.0279	-0.2283	0.2399	-0.3015	0.3027	-0.3538	0.3695	-0.4721	0.4678
SL2.50ch08	13850001	14850000	14350000	42	26	0.2902	27	0.3181	0.0279	-0.2283	0.2399	-0.3015	0.3027	-0.3538	0.3695	-0.4721	0.4678
SL2.50ch08	13860001	14860000	14360000	42	26	0.2902	27	0.3181	0.0279	-0.2283	0.2399	-0.3015	0.3027	-0.3538	0.3695	-0.4721	0.4678
SL2.50ch08	13870001	14870000	14370000	42	26	0.2902	27	0.3181	0.0279	-0.2283	0.2399	-0.3015	0.3027	-0.3538	0.3695	-0.4721	0.4678
SL2.50ch08	13880001	14880000	14380000	42	26	0.2902	27	0.3181	0.0279	-0.2283	0.2399	-0.3015	0.3027	-0.3538	0.3695	-0.4721	0.4678
SL2.50ch08	13890001	14890000	14390000	41	26	0.2898	27	0.3239	0.0341	-0.2283	0.2383	-0.2995	0.3007	-0.3531	0.3673	-0.4705	0.4661
SL2.50ch08	13900001	14900000	14400000	41	26	0.2898	27	0.3239	0.0341	-0.2283	0.2383	-0.2995	0.3007	-0.3531	0.3673	-0.4705	0.4661
SL2.50ch08	13910001	14910000	14410000	41	26	0.2898	27	0.3239	0.0341	-0.2283	0.2383	-0.2995	0.3007	-0.3531	0.3673	-0.4705	0.4661
SL2.50ch08	13920001	14920000	14420000	41	26	0.2898	27	0.3239	0.0341	-0.2283	0.2383	-0.2995	0.3007	-0.3531	0.3673	-0.4705	0.4661
SL2.50ch08	13930001	14930000	14430000	41	26	0.2898	27	0.3239	0.0341	-0.2283	0.2383	-0.2995	0.3007	-0.3531	0.3673	-0.4705	0.4661
SL2.50ch08	13940001	14940000	14440000	41	26	0.2898	27	0.3239	0.0341	-0.2283	0.2383	-0.2995	0.3007	-0.3531	0.3673	-0.4705	0.4661
SL2.50ch08	13950001	14950000	14450000	41	26	0.2898	27	0.3239	0.0341	-0.2283	0.2383	-0.2995	0.3007	-0.3531	0.3673	-0.4705	0.4661
SL2.50ch08	13960001	14960000	14460000	41	26	0.2898	27	0.3239	0.0341	-0.2283	0.2383	-0.2995	0.3007	-0.3531	0.3673	-0.4705	0.4661
SL2.50ch08	13970001	14970000	14470000	41	26	0.2898	27	0.3239	0.0341	-0.2283	0.2383	-0.2995	0.3007	-0.3531	0.3673	-0.4705	0.4661
SL2.50ch08	13980001	14980000	14480000	40	26	0.2928	27	0.3225	0.0298	-0.228	0.2383	-0.2998	0.301	-0.3536	0.367	-0.4692	0.4647
SL2.50ch08	13990001	14990000	14490000	40	26	0.2928	27	0.3225	0.0298	-0.228	0.2383	-0.2998	0.301	-0.3536	0.367	-0.4692	0.4647
SL2.50ch08	14000001	15000000	14500000	40	26	0.2928	27	0.3225	0.0298	-0.228	0.2383	-0.2998	0.301	-0.3536	0.367	-0.4692	0.4647
SL2.50ch08	14010001	15010000	14510000	40	26	0.2928	27	0.3225	0.0298	-0.228	0.2383	-0.2998	0.301	-0.3536	0.367	-0.4692	0.4647
SL2.50ch08	14020001	15020000	14520000	40	26	0.2928	27	0.3225	0.0298	-0.228	0.2383	-0.2998	0.301	-0.3536	0.367	-0.4692	0.4647
SL2.50ch08	14030001	15030000	14530000	40	26	0.2928	27	0.3225	0.0298	-0.228	0.2383	-0.2998	0.301	-0.3536	0.367	-0.4692	0.4647
SL2.50ch08	14040001	15040000	14540000	40	26	0.2928	27	0.3225	0.0298	-0.228	0.2383	-0.2998	0.301	-0.3536	0.367	-0.4692	0.4647
SL2.50ch08	14050001	15050000	14550000	40	26	0.2928	27	0.3225	0.0298	-0.228	0.2383	-0.2998	0.301	-0.3536	0.367	-0.4692	0.4647
SL2.50ch08	14060001	15060000	14560000	39	26	0.2995	27	0.3215	0.0221	-0.2287	0.2382	-0.3003	0.3016	-0.3534	0.3671	-0.471	0.4643
SL2.50ch08	14070001	15070000	14570000	39	26	0.2995	27	0.3215	0.0221	-0.2287	0.2382	-0.3003	0.3016	-0.3534	0.3671	-0.471	0.4643
SL2.50ch08	14080001	15080000	14580000	39	26	0.2995	27	0.3215	0.0221	-0.2287	0.2382	-0.3003	0.3016	-0.3534	0.3671	-0.471	0.4643
SL2.50ch08	14090001	15090000	14590000	45	27	0.3076	28	0.3053	-0.0022	-0.2259	0.2341	-0.2954	0.2966	-0.3483	0.3596	-0.4657	0.4593
SL2.50ch08	14100001	15100000	14600000	45	27	0.3076	28	0.3053	-0.0022	-0.2259	0.2341	-0.2954	0.2966	-0.3483	0.3596	-0.4657	0.4593
SL2.50ch08	14110001	15110000	14610000	43	28	0.3126	28	0.2991	-0.0135	-0.2256	0.2342	-0.2946	0.2961	-0.3475	0.3583	-0.4644	0.4578
SL2.50ch08	14120001	15120000	14620000	59	27	0.3269	29	0.2924	-0.0346	-0.2231	0.232	-0.2903	0.2926	-0.3416	0.3522	-0.4598	0.4549
SL2.50ch08	14130001	15130000	14630000	64	27	0.3252	30	0.2939	-0.0312	-0.2225	0.2308	-0.2879	0.2911	-0.3402	0.35	-0.4604	0.4536
SL2.50ch08	14140001	15140000	14640000	64	27	0.3252	30	0.2939	-0.0312	-0.2225	0.2308	-0.2879	0.2911	-0.3402	0.35	-0.4604	0.4536
SL2.50ch08	14150001	15150000	14650000	64	27	0.3252	30	0.2939	-0.0312	-0.2225	0.2308	-0.2879	0.2911	-0.3402	0.35	-0.4604	0.4536
SL2.50ch08	14160001	15160000	14660000	64	27	0.3252	30	0.2939	-0.0312	-0.2225	0.2308	-0.2879	0.2911	-0.3402	0.35	-0.4604	0.4536
SL2.50ch08	14170001	15170000	14670000	64	27	0.3252	30	0.2939	-0.0312	-0.2225	0.2308	-0.2879	0.2911	-0.3402	0.35	-0.4604	0.4536
SL2.50ch08	14180001	15180000	14680000	65	28	0.3202	30	0.2963	-0.0238	-0.223	0.2311	-0.2881	0.2912	-0.3404	0.35	-0.461	0.4543
SL2.50ch08	14190001	15190000	14690000	63	28	0.3194	30	0.299	-0.0203	-0.2224	0.2296	-0.2861	0.2894	-0.3391	0.3469	-0.4591	0.4523
SL2.50ch08	14200001	15200000	14700000	64	28	0.3144	30	0.2992	-0.0152	-0.2236	0.2307	-0.2879	0.2911	-0.3417	0.3493	-0.4613	0.4546
SL2.50ch08	14210001	15210000	14710000	64	28	0.3144	30	0.2992	-0.0152	-0.2236	0.2307	-0.2879	0.2911	-0.3417	0.3493	-0.4613	0.4546
SL2.50ch08	14220001	15220000	14720000	64	28	0.3144	30	0.2992	-0.0152	-0.2236	0.2307	-0.2879	0.2911	-0.3417	0.3493	-0.4613	0.4546
SL2.50ch08	14230001	15230000	14730000	64	28	0.3144	30	0.2992	-0.0152	-0.2236	0.2307	-0.2879	0.2911	-0.3417	0.3493	-0.4613	0.4546
SL2.50ch08	14240001	15240000	14740000	64	28	0.3144	30	0.2992	-0.0152	-0.2236	0.2307	-0.2879	0.2911	-0.3417	0.3493	-0.4613	0.4546
SL2.50ch08	14250001	15250000	14750000	64	28	0.3144	30	0.2992	-0.0152	-0.2236	0.2307	-0.2879	0.2911	-0.3417	0.3493	-0.4613	0.4546
SL2.50ch08	14260001	15260000	14760000	64	28	0.3144	30	0.2992	-0.0152	-0.2236	0.2307	-0.2879	0.2911	-0.3417	0.3493	-0.4613	0.4546
SL2.50ch08	14270001	15270000	14770000	65	28	0.31	30	0.3	-0.01	-0.2235	0.2305	-0.2882	0.2913	-0.3417	0.3499	-0.4609	0.4543
SL2.50ch08	14280001	15280000	14780000	63	28	0.31	30	0.3019	-0.0081	-0.2234	0.2306	-0.2869	0.2911	-0.3405	0.3483	-0.4602	0.4534
SL2.50ch08	14290001	15290000	14790000	63	27	0.3065	30	0.2995	-0.007	-0.2245	0.2317	-0.288	0.2927	-0.3421	0.3504	-0.4629	0.4566
SL2.50ch08	14300001	15300000	14800000	63	27	0.3065	30	0.2995	-0.007	-0.2245	0.2317	-0.288	0.2927	-0.3421	0.3504	-0.4629	0.4566
SL2.50ch08	14310001	15310000	14810000	62	27	0.3061	29	0.3018	-0.0044	-0.225	0.2323	-0.2888	0.2932	-0.343	0.3511	-0.4642	0.4574
SL2.50ch08	14320001	15320000	14820000	62	27	0.3061	29	0.3018	-0.0044	-0.225	0.2323	-0.2888	0.2932	-0.343	0.3511	-0.4642	0.4574
SL2.50ch08	14330001	15330000	14830000	63	27	0.3021	29	0.3025	0.0005	-0.2252	0.2324	-0.2898	0.2932	-0.3441	0.352	-0.4652	0.4586
SL2.50ch08	14340001	15340000	14840000	63	27	0.3021	29	0.3025	0.0005	-0.2252	0.2324	-0.2898	0.2932	-0.3441	0.352	-0.4652	0.4586
SL2.50ch08	14350001	15350000	14850000	64	27	0.3039	29	0.3058	0.0019	-0.2252	0.2318	-0.2898	0.2926	-0.3438	0.3511	-0.465	0.4574
SL2.50ch08	14360001	15360000	14860000	61	28	0.312	30	0.3007	-0.0113	-0.2221	0.2277	-0.2843	0.2887	-0.3394	0.3457	-0.4583	0.4517
SL2.50ch08	14370001	15370000	14870000	60	28	0.3105	30	0.2982	-0.0123	-0.2228	0.228	-0.285	0.289	-0.34	0.3465	-0.4589	0.4527
SL2.50ch08	14380001	15380000	14880000	60	28	0.3105	30	0.2982	-0.0123	-0.2228	0.228	-0.285	0.289	-0.34	0.3465	-0.4589	0.4527
SL2.50ch08	14390001	15390000	14890000	60	28	0.3105	30	0.2982	-0.0123	-0.2228	0.228	-0.285	0.289	-0.34	0.3465	-0.4589	0.4527
SL2.50ch08	14400001	15400000	14900000	60	28	0.3105	30	0.2982	-0.0123	-0.2228	0.228	-0.285	0.289	-0.34	0.3465	-0.4589	0.4527
SL2.50ch08	14410001	15410000	14910000	60	27	0.3132	30	0.2978	-0.0153	-0.2242	0.2288	-0.2863	0.2902	-0.3411	0.3476	-0.4629	0.4542
SL2.50ch08	14420001	15420000	14920000	61	27	0.3089	30	0.298	-0.0108	-0.2246	0.2291	-0.2865	0.2904	-0.3413	0.3476	-0.4635	0.4549
SL2.50ch08	14430001	15430000	14930000	55	26	0.3111	28	0.2924	-0.0187	-0.2285	0.2329	-0.2915	0.2948	-0.346	0.3531	-0.4721	0.4627
SL2.50ch08	14440001	15440000	14940000	55	26	0.3111	28	0.2924	-0.0187	-0.2285	0.2329	-0.2915	0.2948	-0.346	0.3531	-0.4721	0.4627
SL2.50ch08	14450001	15450000	14950000	55	26	0.3111	28	0.2924	-0.0187	-0.2285	0.2329	-0.2915	0.2948	-0.346	0.3531	-0.4721	0.4627
SL2.50ch08	14460001	15460000	14960000	55	26	0.3111	28	0.2924	-0.0187	-0.2285	0.2329	-0.2915	0.2948	-0.346	0.3531	-0.4721	0.4627
SL2.50ch08	14470001	15470000	14970000	55	26	0.3111	28	0.2924	-0.0187	-0.2285	0.2329	-0.2915	0.2948	-0.346	0.3531	-0.4721	0.4627
SL2.50ch08	14480001	15480000	14980000	55	26	0.3218	28	0.2918	-0.03	-0.2285	0.2323	-0.2918	0.2937	-0.3461	0.3518	-0.472	0.4615
SL2.50ch08	14490001	15490000	14990000	54	26	0.3228	28	0.2902	-0.0326	-0.2277	0.2316	-0.291	0.293	-0.3451	0.3509	-0.4709	0.4602
SL2.50ch08	14500001	15500000	15000000	55	26	0.3187	28	0.2905	-0.0282	-0.2279	0.2317	-0.2909	0.2928	-0.3449	0.3514	-0.4719	0.4613
SL2.50ch08	14510001	15510000	15010000	55	26	0.3187	28	0.2905	-0.0282	-0.2279	0.2317	-0.2909	0.2928	-0.3449	0.3514	-0.4719	0.4613
SL2.50ch08	14520001	15520000	15020000	55	26	0.3187	28	0.2905	-0.0282	-0.2279	0.2317	-0.2909	0.2928	-0.3449	0.3514	-0.4719	0.4613
SL2.50ch08	14530001	15530000	15030000	55	26	0.3187	28	0.2905	-0.0282	-0.2279	0.2317	-0.2909	0.2928	-0.3449	0.3514	-0.4719	0.4613
SL2.50ch08	14540001	15540000	15040000	58	27	0.3209	29	0.2991	-0.0217	-0.2267	0.2303	-0.2903	0.2921	-0.3432	0.3505	-0.4689	0.4601
SL2.50ch08	14550001	15550000	15050000	62	27	0.3223	29	0.3048	-0.0174	-0.2259	0.2305	-0.2901	0.2926	-0.3423	0.3511	-0.4687	0.4589
SL2.50ch08	14560001	15560000	15060000	71	29	0.3238	31	0.3118	-0.012	-0.2223	0.2278	-0.2856	0.2879	-0.3385	0.3457	-0.4582	0.4529
SL2.50ch08	14570001	15570000	15070000	69	30	0.3268	31	0.3129	-0.0139	-0.2229	0.2281	-0.2864	0.2886	-0.3395	0.3466	-0.4597	0.455
SL2.50ch08	14580001	15580000	15080000	69	30	0.3268	31	0.3129	-0.0139	-0.2229	0.2281	-0.2864	0.2886	-0.3395	0.3466	-0.4597	0.455
SL2.50ch08	14590001	15590000	15090000	71	30	0.3289	31	0.3141	-0.0148	-0.2222	0.227	-0.2856	0.2873	-0.3385	0.3449	-0.4582	0.453
SL2.50ch08	14600001	15600000	15100000	71	30	0.3289	31	0.3141	-0.0148	-0.2222	0.227	-0.2856	0.2873	-0.3385	0.3449	-0.4582	0.453
SL2.50ch08	14610001	15610000	15110000	71	30	0.3289	31	0.3141	-0.0148	-0.2222	0.227	-0.2856	0.2873	-0.3385	0.3449	-0.4582	0.453
SL2.50ch08	14620001	15620000	15120000	73	30	0.33	31	0.3152	-0.0148	-0.2221	0.2264	-0.2856	0.2869	-0.338	0.3438	-0.4577	0.4527
SL2.50ch08	14630001	15630000	15130000	78	31	0.3263	31	0.3201	-0.0062	-0.2208	0.2249	-0.2844	0.2853	-0.3367	0.3427	-0.4561	0.4512
SL2.50ch08	14640001	15640000	15140000	79	31	0.3253	31	0.32	-0.0053	-0.2204	0.2244	-0.284	0.2849	-0.3364	0.3424	-0.4559	0.4507
SL2.50ch08	14650001	15650000	15150000	79	31	0.3253	31	0.32	-0.0053	-0.2204	0.2244	-0.284	0.2849	-0.3364	0.3424	-0.4559	0.4507
SL2.50ch08	14660001	15660000	15160000	70	32	0.318	33	0.3183	0.0003	-0.2169	0.2219	-0.2815	0.2812	-0.3324	0.3369	-0.4497	0.446
SL2.50ch08	14670001	15670000	15170000	69	32	0.3149	33	0.3168	0.0019	-0.2171	0.2223	-0.2817	0.2819	-0.3329	0.3379	-0.4509	0.4476
SL2.50ch08	14680001	15680000	15180000	70	32	0.3104	32	0.3194	0.009	-0.2176	0.2227	-0.2819	0.2821	-0.3332	0.3381	-0.4516	0.4484
SL2.50ch08	14690001	15690000	15190000	66	33	0.3095	33	0.3323	0.0227	-0.2152	0.2194	-0.278	0.2783	-0.3293	0.3334	-0.4466	0.4431
SL2.50ch08	14700001	15700000	15200000	66	33	0.3095	33	0.3323	0.0227	-0.2152	0.2194	-0.278	0.2783	-0.3293	0.3334	-0.4466	0.4431
SL2.50ch08	14710001	15710000	15210000	66	33	0.3095	33	0.3323	0.0227	-0.2152	0.2194	-0.278	0.2783	-0.3293	0.3334	-0.4466	0.4431
SL2.50ch08	14720001	15720000	15220000	66	33	0.3095	33	0.3323	0.0227	-0.2152	0.2194	-0.278	0.2783	-0.3293	0.3334	-0.4466	0.4431
SL2.50ch08	14730001	15730000	15230000	66	33	0.3095	33	0.3323	0.0227	-0.2152	0.2194	-0.278	0.2783	-0.3293	0.3334	-0.4466	0.4431
SL2.50ch08	14740001	15740000	15240000	65	33	0.3086	33	0.3311	0.0225	-0.2152	0.2187	-0.2775	0.2777	-0.3287	0.3329	-0.4462	0.4427
SL2.50ch08	14750001	15750000	15250000	65	33	0.3086	33	0.3311	0.0225	-0.2152	0.2187	-0.2775	0.2777	-0.3287	0.3329	-0.4462	0.4427
SL2.50ch08	14760001	15760000	15260000	65	33	0.3086	33	0.3311	0.0225	-0.2152	0.2187	-0.2775	0.2777	-0.3287	0.3329	-0.4462	0.4427
SL2.50ch08	14770001	15770000	15270000	65	33	0.3086	33	0.3311	0.0225	-0.2152	0.2187	-0.2775	0.2777	-0.3287	0.3329	-0.4462	0.4427
SL2.50ch08	14780001	15780000	15280000	65	33	0.3086	33	0.3311	0.0225	-0.2152	0.2187	-0.2775	0.2777	-0.3287	0.3329	-0.4462	0.4427
SL2.50ch08	14790001	15790000	15290000	65	33	0.3086	33	0.3311	0.0225	-0.2152	0.2187	-0.2775	0.2777	-0.3287	0.3329	-0.4462	0.4427
SL2.50ch08	14800001	15800000	15300000	66	33	0.3103	33	0.3311	0.0208	-0.216	0.2194	-0.2783	0.2785	-0.3298	0.3339	-0.4475	0.444
SL2.50ch08	14810001	15810000	15310000	66	33	0.3103	33	0.3311	0.0208	-0.216	0.2194	-0.2783	0.2785	-0.3298	0.3339	-0.4475	0.444
SL2.50ch08	14820001	15820000	15320000	66	33	0.3103	33	0.3311	0.0208	-0.216	0.2194	-0.2783	0.2785	-0.3298	0.3339	-0.4475	0.444
SL2.50ch08	14830001	15830000	15330000	66	33	0.3103	33	0.3311	0.0208	-0.216	0.2194	-0.2783	0.2785	-0.3298	0.3339	-0.4475	0.444
SL2.50ch08	14840001	15840000	15340000	66	33	0.3103	33	0.3311	0.0208	-0.216	0.2194	-0.2783	0.2785	-0.3298	0.3339	-0.4475	0.444
SL2.50ch08	14850001	15850000	15350000	66	33	0.3103	33	0.3311	0.0208	-0.216	0.2194	-0.2783	0.2785	-0.3298	0.3339	-0.4475	0.444
SL2.50ch08	14860001	15860000	15360000	66	33	0.3103	33	0.3311	0.0208	-0.216	0.2194	-0.2783	0.2785	-0.3298	0.3339	-0.4475	0.444
SL2.50ch08	14870001	15870000	15370000	67	33	0.3106	33	0.3301	0.0196	-0.2156	0.219	-0.2778	0.2784	-0.3293	0.3334	-0.4469	0.4435
SL2.50ch08	14880001	15880000	15380000	67	33	0.3106	33	0.3301	0.0196	-0.2156	0.219	-0.2778	0.2784	-0.3293	0.3334	-0.4469	0.4435
SL2.50ch08	14890001	15890000	15390000	67	33	0.3106	33	0.3301	0.0196	-0.2156	0.219	-0.2778	0.2784	-0.3293	0.3334	-0.4469	0.4435
SL2.50ch08	14900001	15900000	15400000	67	33	0.3106	33	0.3301	0.0196	-0.2156	0.219	-0.2778	0.2784	-0.3293	0.3334	-0.4469	0.4435
SL2.50ch08	14910001	15910000	15410000	67	33	0.3106	33	0.3301	0.0196	-0.2156	0.219	-0.2778	0.2784	-0.3293	0.3334	-0.4469	0.4435
SL2.50ch08	14920001	15920000	15420000	68	33	0.3104	33	0.3321	0.0216	-0.2161	0.2194	-0.2781	0.2787	-0.3296	0.3336	-0.4477	0.4443
SL2.50ch08	14930001	15930000	15430000	68	33	0.3104	33	0.3321	0.0216	-0.2161	0.2194	-0.2781	0.2787	-0.3296	0.3336	-0.4477	0.4443
SL2.50ch08	14940001	15940000	15440000	68	33	0.3104	33	0.3321	0.0216	-0.2161	0.2194	-0.2781	0.2787	-0.3296	0.3336	-0.4477	0.4443
SL2.50ch08	14950001	15950000	15450000	68	33	0.3104	33	0.3321	0.0216	-0.2161	0.2194	-0.2781	0.2787	-0.3296	0.3336	-0.4477	0.4443
SL2.50ch08	14960001	15960000	15460000	68	33	0.3104	33	0.3321	0.0216	-0.2161	0.2194	-0.2781	0.2787	-0.3296	0.3336	-0.4477	0.4443
SL2.50ch08	14970001	15970000	15470000	68	33	0.3104	33	0.3321	0.0216	-0.2161	0.2194	-0.2781	0.2787	-0.3296	0.3336	-0.4477	0.4443
SL2.50ch08	14980001	15980000	15480000	68	33	0.3104	33	0.3321	0.0216	-0.2161	0.2194	-0.2781	0.2787	-0.3296	0.3336	-0.4477	0.4443
SL2.50ch08	14990001	15990000	15490000	68	33	0.3104	33	0.3321	0.0216	-0.2161	0.2194	-0.2781	0.2787	-0.3296	0.3336	-0.4477	0.4443
SL2.50ch08	15000001	16000000	15500000	68	33	0.3104	33	0.3321	0.0216	-0.2161	0.2194	-0.2781	0.2787	-0.3296	0.3336	-0.4477	0.4443
SL2.50ch08	15010001	16010000	15510000	68	33	0.3104	33	0.3321	0.0216	-0.2161	0.2194	-0.2781	0.2787	-0.3296	0.3336	-0.4477	0.4443
SL2.50ch08	15020001	16020000	15520000	69	34	0.3107	33	0.3342	0.0235	-0.2156	0.2186	-0.2774	0.278	-0.3287	0.3328	-0.4467	0.4431
SL2.50ch08	15030001	16030000	15530000	70	33	0.3097	33	0.3353	0.0256	-0.2159	0.2189	-0.2775	0.2781	-0.3287	0.3335	-0.4478	0.4442
SL2.50ch08	15040001	16040000	15540000	70	33	0.3097	33	0.3353	0.0256	-0.2159	0.2189	-0.2775	0.2781	-0.3287	0.3335	-0.4478	0.4442
SL2.50ch08	15050001	16050000	15550000	70	33	0.3097	33	0.3353	0.0256	-0.2159	0.2189	-0.2775	0.2781	-0.3287	0.3335	-0.4478	0.4442
SL2.50ch08	15060001	16060000	15560000	70	33	0.3097	33	0.3353	0.0256	-0.2159	0.2189	-0.2775	0.2781	-0.3287	0.3335	-0.4478	0.4442
SL2.50ch08	15070001	16070000	15570000	70	33	0.3097	33	0.3353	0.0256	-0.2159	0.2189	-0.2775	0.2781	-0.3287	0.3335	-0.4478	0.4442
SL2.50ch08	15080001	16080000	15580000	71	33	0.3131	33	0.338	0.0249	-0.2167	0.2197	-0.2787	0.2793	-0.3305	0.3352	-0.4491	0.4456
SL2.50ch08	15090001	16090000	15590000	65	33	0.3088	33	0.3508	0.042	-0.2176	0.2208	-0.2802	0.2807	-0.3319	0.3375	-0.4508	0.4474
SL2.50ch08	15100001	16100000	15600000	65	33	0.3088	33	0.3508	0.042	-0.2176	0.2208	-0.2802	0.2807	-0.3319	0.3375	-0.4508	0.4474
SL2.50ch08	15110001	16110000	15610000	65	33	0.3088	33	0.3508	0.042	-0.2176	0.2208	-0.2802	0.2807	-0.3319	0.3375	-0.4508	0.4474
SL2.50ch08	15120001	16120000	15620000	55	33	0.2833	34	0.3775	0.0942	-0.2204	0.2205	-0.2819	0.2813	-0.335	0.3402	-0.455	0.4503
SL2.50ch08	15130001	16130000	15630000	51	33	0.2757	33	0.3841	0.1084	-0.222	0.2222	-0.2855	0.2835	-0.3379	0.3435	-0.4574	0.4538
SL2.50ch08	15140001	16140000	15640000	51	33	0.2757	33	0.3841	0.1084	-0.222	0.2222	-0.2855	0.2835	-0.3379	0.3435	-0.4574	0.4538
SL2.50ch08	15150001	16150000	15650000	51	33	0.2757	33	0.3841	0.1084	-0.222	0.2222	-0.2855	0.2835	-0.3379	0.3435	-0.4574	0.4538
SL2.50ch08	15160001	16160000	15660000	56	32	0.2789	32	0.3662	0.0873	-0.223	0.2232	-0.2871	0.2869	-0.3396	0.3479	-0.4581	0.4548
SL2.50ch08	15170001	16170000	15670000	56	32	0.2789	32	0.3662	0.0873	-0.223	0.2232	-0.2871	0.2869	-0.3396	0.3479	-0.4581	0.4548
SL2.50ch08	15180001	16180000	15680000	63	31	0.2727	31	0.3676	0.0949	-0.2245	0.2257	-0.2887	0.2885	-0.3408	0.349	-0.4616	0.4587
SL2.50ch08	15190001	16190000	15690000	64	31	0.2734	31	0.3695	0.0961	-0.2246	0.2252	-0.2887	0.2881	-0.3405	0.3481	-0.4615	0.4576
SL2.50ch08	15200001	16200000	15700000	63	31	0.2778	32	0.3705	0.0927	-0.2234	0.224	-0.287	0.2863	-0.338	0.3457	-0.4593	0.4553
SL2.50ch08	15210001	16210000	15710000	63	31	0.2778	32	0.3705	0.0927	-0.2234	0.224	-0.287	0.2863	-0.338	0.3457	-0.4593	0.4553
SL2.50ch08	15220001	16220000	15720000	63	31	0.2778	32	0.3705	0.0927	-0.2234	0.224	-0.287	0.2863	-0.338	0.3457	-0.4593	0.4553
SL2.50ch08	15230001	16230000	15730000	63	31	0.2778	32	0.3705	0.0927	-0.2234	0.224	-0.287	0.2863	-0.338	0.3457	-0.4593	0.4553
SL2.50ch08	15240001	16240000	15740000	63	31	0.2778	32	0.3705	0.0927	-0.2234	0.224	-0.287	0.2863	-0.338	0.3457	-0.4593	0.4553
SL2.50ch08	15250001	16250000	15750000	63	31	0.2778	32	0.3705	0.0927	-0.2234	0.224	-0.287	0.2863	-0.338	0.3457	-0.4593	0.4553
SL2.50ch08	15260001	16260000	15760000	63	31	0.2778	32	0.3705	0.0927	-0.2234	0.224	-0.287	0.2863	-0.338	0.3457	-0.4593	0.4553
SL2.50ch08	15270001	16270000	15770000	62	31	0.2818	32	0.3708	0.089	-0.2235	0.2241	-0.2867	0.286	-0.3378	0.3449	-0.4597	0.4556
SL2.50ch08	15280001	16280000	15780000	62	31	0.2818	32	0.3708	0.089	-0.2235	0.2241	-0.2867	0.286	-0.3378	0.3449	-0.4597	0.4556
SL2.50ch08	15290001	16290000	15790000	62	31	0.2818	32	0.3703	0.0885	-0.2225	0.2241	-0.2864	0.2857	-0.3373	0.3444	-0.4587	0.4547
SL2.50ch08	15300001	16300000	15800000	62	31	0.2818	32	0.3703	0.0885	-0.2225	0.2241	-0.2864	0.2857	-0.3373	0.3444	-0.4587	0.4547
SL2.50ch08	15310001	16310000	15810000	62	31	0.2818	32	0.3703	0.0885	-0.2225	0.2241	-0.2864	0.2857	-0.3373	0.3444	-0.4587	0.4547
SL2.50ch08	15320001	16320000	15820000	62	31	0.2818	32	0.3703	0.0885	-0.2225	0.2241	-0.2864	0.2857	-0.3373	0.3444	-0.4587	0.4547
SL2.50ch08	15330001	16330000	15830000	64	31	0.285	31	0.3725	0.0875	-0.223	0.2253	-0.2866	0.2869	-0.3378	0.3466	-0.4591	0.4552
SL2.50ch08	15340001	16340000	15840000	64	31	0.285	31	0.3725	0.0875	-0.223	0.2253	-0.2866	0.2869	-0.3378	0.3466	-0.4591	0.4552
SL2.50ch08	15350001	16350000	15850000	63	31	0.2829	31	0.3703	0.0875	-0.223	0.2258	-0.2866	0.2873	-0.3381	0.3475	-0.4593	0.4563
SL2.50ch08	15360001	16360000	15860000	63	31	0.2829	31	0.3703	0.0875	-0.223	0.2258	-0.2866	0.2873	-0.3381	0.3475	-0.4593	0.4563
SL2.50ch08	15370001	16370000	15870000	63	31	0.2829	31	0.3703	0.0875	-0.223	0.2258	-0.2866	0.2873	-0.3381	0.3475	-0.4593	0.4563
SL2.50ch08	15380001	16380000	15880000	64	31	0.2784	31	0.3694	0.0909	-0.223	0.2258	-0.2864	0.2878	-0.3378	0.3478	-0.4592	0.4563
SL2.50ch08	15390001	16390000	15890000	64	31	0.2784	31	0.3694	0.0909	-0.223	0.2258	-0.2864	0.2878	-0.3378	0.3478	-0.4592	0.4563
SL2.50ch08	15400001	16400000	15900000	64	31	0.2784	31	0.3694	0.0909	-0.223	0.2258	-0.2864	0.2878	-0.3378	0.3478	-0.4592	0.4563
SL2.50ch08	15410001	16410000	15910000	63	31	0.2778	31	0.3706	0.0929	-0.222	0.2249	-0.2852	0.2867	-0.3363	0.3465	-0.4563	0.4544
SL2.50ch08	15420001	16420000	15920000	62	31	0.2815	32	0.3716	0.0902	-0.2216	0.2245	-0.285	0.2865	-0.3361	0.3464	-0.4556	0.4537
SL2.50ch08	15430001	16430000	15930000	72	31	0.2933	30	0.3692	0.0758	-0.2243	0.2267	-0.2856	0.2887	-0.3362	0.3484	-0.4605	0.4589
SL2.50ch08	15440001	16440000	15940000	72	31	0.2933	30	0.3692	0.0758	-0.2243	0.2267	-0.2856	0.2887	-0.3362	0.3484	-0.4605	0.4589
SL2.50ch08	15450001	16450000	15950000	72	31	0.2933	30	0.3692	0.0758	-0.2243	0.2267	-0.2856	0.2887	-0.3362	0.3484	-0.4605	0.4589
SL2.50ch08	15460001	16460000	15960000	72	31	0.2933	30	0.3692	0.0758	-0.2243	0.2267	-0.2856	0.2887	-0.3362	0.3484	-0.4605	0.4589
SL2.50ch08	15470001	16470000	15970000	72	31	0.2933	30	0.3692	0.0758	-0.2243	0.2267	-0.2856	0.2887	-0.3362	0.3484	-0.4605	0.4589
SL2.50ch08	15480001	16480000	15980000	72	31	0.291	30	0.3696	0.0786	-0.2243	0.2283	-0.2869	0.2905	-0.3371	0.3507	-0.4617	0.461
SL2.50ch08	15490001	16490000	15990000	72	31	0.291	30	0.3696	0.0786	-0.2243	0.2283	-0.2869	0.2905	-0.3371	0.3507	-0.4617	0.461
SL2.50ch08	15500001	16500000	16000000	71	31	0.2937	30	0.3704	0.0768	-0.2241	0.2282	-0.2869	0.2906	-0.3372	0.3503	-0.4608	0.4601
SL2.50ch08	15510001	16510000	16010000	71	31	0.2937	30	0.3704	0.0768	-0.2241	0.2282	-0.2869	0.2906	-0.3372	0.3503	-0.4608	0.4601
SL2.50ch08	15520001	16520000	16020000	76	32	0.303	31	0.3675	0.0645	-0.2226	0.2265	-0.2843	0.289	-0.3345	0.3474	-0.4554	0.4556
SL2.50ch08	15530001	16530000	16030000	76	32	0.303	31	0.3675	0.0645	-0.2226	0.2265	-0.2843	0.289	-0.3345	0.3474	-0.4554	0.4556
SL2.50ch08	15540001	16540000	16040000	73	31	0.3007	30	0.3638	0.0632	-0.2234	0.2275	-0.2845	0.2894	-0.3354	0.348	-0.4571	0.4563
SL2.50ch08	15550001	16550000	16050000	69	32	0.2983	30	0.3625	0.0642	-0.2239	0.2271	-0.2844	0.2888	-0.3357	0.3473	-0.4565	0.4572
SL2.50ch08	15560001	16560000	16060000	61	30	0.2913	28	0.3664	0.0751	-0.2274	0.23	-0.2886	0.2936	-0.3396	0.3532	-0.4661	0.4643
SL2.50ch08	15570001	16570000	16070000	60	29	0.2902	28	0.3652	0.075	-0.2282	0.2309	-0.2896	0.2942	-0.3401	0.3544	-0.4674	0.4652
SL2.50ch08	15580001	16580000	16080000	60	29	0.2902	28	0.3652	0.075	-0.2282	0.2309	-0.2896	0.2942	-0.3401	0.3544	-0.4674	0.4652
SL2.50ch08	15590001	16590000	16090000	58	28	0.2864	27	0.3655	0.0791	-0.2293	0.2322	-0.2907	0.296	-0.3414	0.3567	-0.4696	0.4681
SL2.50ch08	15600001	16600000	16100000	58	28	0.2864	27	0.3655	0.0791	-0.2293	0.2322	-0.2907	0.296	-0.3414	0.3567	-0.4696	0.4681
SL2.50ch08	15610001	16610000	16110000	58	28	0.2864	27	0.3655	0.0791	-0.2293	0.2322	-0.2907	0.296	-0.3414	0.3567	-0.4696	0.4681
SL2.50ch08	15620001	16620000	16120000	56	28	0.2834	27	0.3659	0.0825	-0.2296	0.2333	-0.2908	0.2969	-0.3421	0.3585	-0.4706	0.469
SL2.50ch08	15630001	16630000	16130000	51	27	0.2845	27	0.3633	0.0788	-0.2323	0.2363	-0.2931	0.3003	-0.3444	0.3616	-0.4743	0.4728
SL2.50ch08	15640001	16640000	16140000	50	27	0.2852	27	0.3644	0.0792	-0.2332	0.2373	-0.294	0.3013	-0.345	0.3626	-0.475	0.4742
SL2.50ch08	15650001	16650000	16150000	50	27	0.2852	27	0.3644	0.0792	-0.2332	0.2373	-0.294	0.3013	-0.345	0.3626	-0.475	0.4742
SL2.50ch08	15660001	16660000	16160000	51	26	0.2861	27	0.362	0.0759	-0.233	0.2381	-0.2937	0.3019	-0.3459	0.3631	-0.4755	0.4747
SL2.50ch08	15670001	16670000	16170000	52	26	0.2806	27	0.3623	0.0817	-0.2326	0.2385	-0.2941	0.3022	-0.3463	0.3632	-0.4755	0.4747
SL2.50ch08	15680001	16680000	16180000	51	26	0.2861	27	0.3596	0.0735	-0.2322	0.2383	-0.294	0.3022	-0.3462	0.3635	-0.475	0.4742
SL2.50ch08	15690001	16690000	16190000	51	26	0.2861	27	0.3596	0.0735	-0.2322	0.2383	-0.294	0.3022	-0.3462	0.3635	-0.475	0.4742
SL2.50ch08	15700001	16700000	16200000	51	26	0.2861	27	0.3596	0.0735	-0.2322	0.2383	-0.294	0.3022	-0.3462	0.3635	-0.475	0.4742
SL2.50ch08	15710001	16710000	16210000	51	26	0.2861	27	0.3596	0.0735	-0.2322	0.2383	-0.294	0.3022	-0.3462	0.3635	-0.475	0.4742
SL2.50ch08	15720001	16720000	16220000	51	26	0.2861	27	0.3596	0.0735	-0.2322	0.2383	-0.294	0.3022	-0.3462	0.3635	-0.475	0.4742
SL2.50ch08	15730001	16730000	16230000	52	26	0.2812	27	0.3587	0.0775	-0.2321	0.2375	-0.2939	0.3014	-0.3458	0.362	-0.4746	0.4725
SL2.50ch08	15740001	16740000	16240000	52	26	0.2812	27	0.3587	0.0775	-0.2321	0.2375	-0.2939	0.3014	-0.3458	0.362	-0.4746	0.4725
SL2.50ch08	15750001	16750000	16250000	52	26	0.2812	27	0.3587	0.0775	-0.2321	0.2375	-0.2939	0.3014	-0.3458	0.362	-0.4746	0.4725
SL2.50ch08	15760001	16760000	16260000	52	26	0.2812	27	0.3587	0.0775	-0.2321	0.2375	-0.2939	0.3014	-0.3458	0.362	-0.4746	0.4725
SL2.50ch08	15770001	16770000	16270000	52	26	0.2812	27	0.3587	0.0775	-0.2321	0.2375	-0.2939	0.3014	-0.3458	0.362	-0.4746	0.4725
SL2.50ch08	15780001	16780000	16280000	53	26	0.2836	27	0.3608	0.0772	-0.2327	0.238	-0.2946	0.302	-0.3468	0.3628	-0.4757	0.4736
SL2.50ch08	15790001	16790000	16290000	53	26	0.2836	27	0.3608	0.0772	-0.2327	0.238	-0.2946	0.302	-0.3468	0.3628	-0.4757	0.4736
SL2.50ch08	15800001	16800000	16300000	52	26	0.281	27	0.3613	0.0804	-0.2321	0.2375	-0.2939	0.3014	-0.3458	0.362	-0.4746	0.4725
SL2.50ch08	15810001	16810000	16310000	63	34	0.3321	32	0.3902	0.0581	-0.2228	0.2283	-0.2816	0.2881	-0.333	0.346	-0.4526	0.4527
SL2.50ch08	15820001	16820000	16320000	65	35	0.3374	33	0.3898	0.0525	-0.2212	0.2266	-0.2798	0.2858	-0.331	0.3434	-0.4496	0.4496
SL2.50ch08	15830001	16830000	16330000	65	35	0.3374	33	0.3898	0.0525	-0.2212	0.2266	-0.2798	0.2858	-0.331	0.3434	-0.4496	0.4496
SL2.50ch08	15840001	16840000	16340000	69	36	0.3294	32	0.3894	0.06	-0.2209	0.2265	-0.2793	0.2849	-0.3313	0.343	-0.4495	0.4506
SL2.50ch08	15850001	16850000	16350000	81	37	0.324	34	0.3879	0.064	-0.2154	0.2212	-0.2743	0.2793	-0.3258	0.3363	-0.4436	0.4416
SL2.50ch08	15860001	16860000	16360000	81	37	0.324	34	0.3879	0.064	-0.2154	0.2212	-0.2743	0.2793	-0.3258	0.3363	-0.4436	0.4416
SL2.50ch08	15870001	16870000	16370000	80	37	0.3239	34	0.3894	0.0655	-0.2157	0.2216	-0.2747	0.2794	-0.3262	0.3368	-0.4441	0.4421
SL2.50ch08	15880001	16880000	16380000	80	37	0.3239	34	0.3894	0.0655	-0.2157	0.2216	-0.2747	0.2794	-0.3262	0.3368	-0.4441	0.4421
SL2.50ch08	15890001	16890000	16390000	80	37	0.3239	34	0.3894	0.0655	-0.2157	0.2216	-0.2747	0.2794	-0.3262	0.3368	-0.4441	0.4421
SL2.50ch08	15900001	16900000	16400000	80	37	0.3239	34	0.3894	0.0655	-0.2157	0.2216	-0.2747	0.2794	-0.3262	0.3368	-0.4441	0.4421
SL2.50ch08	15910001	16910000	16410000	80	37	0.3239	34	0.3894	0.0655	-0.2157	0.2216	-0.2747	0.2794	-0.3262	0.3368	-0.4441	0.4421
SL2.50ch08	15920001	16920000	16420000	79	38	0.3242	34	0.3885	0.0643	-0.2153	0.2213	-0.2744	0.2792	-0.3259	0.3366	-0.4434	0.4414
SL2.50ch08	15930001	16930000	16430000	82	37	0.3248	34	0.3852	0.0605	-0.215	0.2217	-0.2751	0.2793	-0.3259	0.3373	-0.4429	0.4406
SL2.50ch08	15940001	16940000	16440000	82	37	0.3248	34	0.3852	0.0605	-0.215	0.2217	-0.2751	0.2793	-0.3259	0.3373	-0.4429	0.4406
SL2.50ch08	15950001	16950000	16450000	82	37	0.3248	34	0.3852	0.0605	-0.215	0.2217	-0.2751	0.2793	-0.3259	0.3373	-0.4429	0.4406
SL2.50ch08	15960001	16960000	16460000	82	37	0.3248	34	0.3852	0.0605	-0.215	0.2217	-0.2751	0.2793	-0.3259	0.3373	-0.4429	0.4406
SL2.50ch08	15970001	16970000	16470000	82	37	0.3248	34	0.3852	0.0605	-0.215	0.2217	-0.2751	0.2793	-0.3259	0.3373	-0.4429	0.4406
SL2.50ch08	15980001	16980000	16480000	83	37	0.3248	34	0.3842	0.0594	-0.2154	0.222	-0.2754	0.2796	-0.3262	0.3374	-0.4436	0.4414
SL2.50ch08	15990001	16990000	16490000	83	37	0.3248	34	0.3842	0.0594	-0.2154	0.222	-0.2754	0.2796	-0.3262	0.3374	-0.4436	0.4414
SL2.50ch08	16000001	17000000	16500000	93	35	0.329	32	0.3565	0.0274	-0.2166	0.226	-0.2793	0.2835	-0.3337	0.3437	-0.4506	0.4486
SL2.50ch08	16010001	17010000	16510000	93	35	0.329	32	0.3565	0.0274	-0.2166	0.226	-0.2793	0.2835	-0.3337	0.3437	-0.4506	0.4486
SL2.50ch08	16020001	17020000	16520000	92	35	0.329	32	0.3551	0.0261	-0.217	0.2267	-0.2798	0.2841	-0.3345	0.3444	-0.4514	0.4496
SL2.50ch08	16030001	17030000	16530000	91	35	0.33	32	0.3545	0.0245	-0.2167	0.2266	-0.2797	0.2841	-0.3345	0.344	-0.4507	0.4488
SL2.50ch08	16040001	17040000	16540000	92	35	0.3303	32	0.3565	0.0262	-0.2169	0.2275	-0.2809	0.2852	-0.3351	0.3453	-0.4516	0.4498
SL2.50ch08	16050001	17050000	16550000	96	34	0.3301	32	0.356	0.0259	-0.2167	0.228	-0.2803	0.2855	-0.3356	0.345	-0.4521	0.4492
SL2.50ch08	16060001	17060000	16560000	97	34	0.3319	31	0.3566	0.0247	-0.2171	0.2282	-0.2805	0.2857	-0.3357	0.3451	-0.4526	0.4497
SL2.50ch08	16070001	17070000	16570000	97	34	0.3319	31	0.3566	0.0247	-0.2171	0.2282	-0.2805	0.2857	-0.3357	0.3451	-0.4526	0.4497
SL2.50ch08	16080001	17080000	16580000	96	34	0.3296	32	0.3548	0.0252	-0.2165	0.2278	-0.2796	0.2849	-0.3345	0.3439	-0.4516	0.4487
SL2.50ch08	16090001	17090000	16590000	96	34	0.3296	32	0.3548	0.0252	-0.2165	0.2278	-0.2796	0.2849	-0.3345	0.3439	-0.4516	0.4487
SL2.50ch08	16100001	17100000	16600000	96	34	0.3296	32	0.3548	0.0252	-0.2165	0.2278	-0.2796	0.2849	-0.3345	0.3439	-0.4516	0.4487
SL2.50ch08	16110001	17110000	16610000	96	34	0.3296	32	0.3548	0.0252	-0.2165	0.2278	-0.2796	0.2849	-0.3345	0.3439	-0.4516	0.4487
SL2.50ch08	16120001	17120000	16620000	91	35	0.3335	31	0.352	0.0185	-0.2151	0.2275	-0.2787	0.2848	-0.3337	0.3432	-0.4498	0.4472
SL2.50ch08	16130001	17130000	16630000	90	35	0.3372	31	0.3516	0.0143	-0.2143	0.2268	-0.2778	0.284	-0.3327	0.3422	-0.4476	0.4458
SL2.50ch08	16140001	17140000	16640000	90	35	0.3372	31	0.3516	0.0143	-0.2143	0.2268	-0.2778	0.284	-0.3327	0.3422	-0.4476	0.4458
SL2.50ch08	16150001	17150000	16650000	90	35	0.3372	31	0.3516	0.0143	-0.2143	0.2268	-0.2778	0.284	-0.3327	0.3422	-0.4476	0.4458
SL2.50ch08	16160001	17160000	16660000	86	36	0.3388	32	0.3602	0.0214	-0.2128	0.2259	-0.2758	0.2815	-0.3309	0.3386	-0.4459	0.4443
SL2.50ch08	16170001	17170000	16670000	86	36	0.3388	32	0.3602	0.0214	-0.2128	0.2259	-0.2758	0.2815	-0.3309	0.3386	-0.4459	0.4443
SL2.50ch08	16180001	17180000	16680000	78	38	0.3536	33	0.3574	0.0038	-0.2102	0.2238	-0.2732	0.2794	-0.3289	0.3368	-0.4412	0.4395
SL2.50ch08	16190001	17190000	16690000	77	38	0.354	33	0.3557	0.0017	-0.21	0.2242	-0.273	0.2797	-0.329	0.3374	-0.4411	0.4402
SL2.50ch08	16200001	17200000	16700000	77	38	0.354	33	0.3557	0.0017	-0.21	0.2242	-0.273	0.2797	-0.329	0.3374	-0.4411	0.4402
SL2.50ch08	16210001	17210000	16710000	77	38	0.354	33	0.3557	0.0017	-0.21	0.2242	-0.273	0.2797	-0.329	0.3374	-0.4411	0.4402
SL2.50ch08	16220001	17220000	16720000	77	38	0.354	33	0.3557	0.0017	-0.21	0.2242	-0.273	0.2797	-0.329	0.3374	-0.4411	0.4402
SL2.50ch08	16230001	17230000	16730000	77	38	0.354	33	0.3557	0.0017	-0.21	0.2242	-0.273	0.2797	-0.329	0.3374	-0.4411	0.4402
SL2.50ch08	16240001	17240000	16740000	77	38	0.354	33	0.3557	0.0017	-0.21	0.2242	-0.273	0.2797	-0.329	0.3374	-0.4411	0.4402
SL2.50ch08	16250001	17250000	16750000	78	38	0.3519	33	0.3581	0.0062	-0.2105	0.2245	-0.2735	0.2801	-0.3296	0.3386	-0.4419	0.4409
SL2.50ch08	16260001	17260000	16760000	79	37	0.3506	32	0.3589	0.0082	-0.2121	0.2259	-0.2753	0.2808	-0.3307	0.3396	-0.4447	0.4427
SL2.50ch08	16270001	17270000	16770000	79	37	0.3506	32	0.3589	0.0082	-0.2121	0.2259	-0.2753	0.2808	-0.3307	0.3396	-0.4447	0.4427
SL2.50ch08	16280001	17280000	16780000	80	37	0.3521	32	0.3585	0.0064	-0.2128	0.2264	-0.276	0.2815	-0.3316	0.3404	-0.4458	0.4439
SL2.50ch08	16290001	17290000	16790000	80	37	0.3526	32	0.3586	0.006	-0.2131	0.2261	-0.2756	0.2811	-0.3311	0.3405	-0.4464	0.4445
SL2.50ch08	16300001	17300000	16800000	80	37	0.3526	32	0.3586	0.006	-0.2131	0.2261	-0.2756	0.2811	-0.3311	0.3405	-0.4464	0.4445
SL2.50ch08	16310001	17310000	16810000	80	37	0.3526	32	0.3586	0.006	-0.2131	0.2261	-0.2756	0.2811	-0.3311	0.3405	-0.4464	0.4445
SL2.50ch08	16320001	17320000	16820000	80	37	0.3526	32	0.3586	0.006	-0.2131	0.2261	-0.2756	0.2811	-0.3311	0.3405	-0.4464	0.4445
SL2.50ch08	16330001	17330000	16830000	77	38	0.3557	33	0.3566	0.0009	-0.2122	0.225	-0.2742	0.2798	-0.3295	0.3377	-0.4447	0.4427
SL2.50ch08	16340001	17340000	16840000	78	38	0.3563	33	0.3547	-0.0015	-0.2131	0.2258	-0.2752	0.2808	-0.3308	0.3388	-0.4472	0.4443
SL2.50ch08	16350001	17350000	16850000	78	38	0.3563	33	0.3547	-0.0015	-0.2131	0.2258	-0.2752	0.2808	-0.3308	0.3388	-0.4472	0.4443
SL2.50ch08	16360001	17360000	16860000	78	38	0.3563	33	0.3547	-0.0015	-0.2131	0.2258	-0.2752	0.2808	-0.3308	0.3388	-0.4472	0.4443
SL2.50ch08	16370001	17370000	16870000	78	38	0.3563	33	0.3547	-0.0015	-0.2131	0.2258	-0.2752	0.2808	-0.3308	0.3388	-0.4472	0.4443
SL2.50ch08	16380001	17380000	16880000	77	38	0.3609	33	0.3553	-0.0056	-0.2129	0.2258	-0.2753	0.2803	-0.3309	0.3385	-0.4471	0.4442
SL2.50ch08	16390001	17390000	16890000	77	38	0.3609	33	0.3553	-0.0056	-0.2129	0.2258	-0.2753	0.2803	-0.3309	0.3385	-0.4471	0.4442
SL2.50ch08	16400001	17400000	16900000	77	38	0.3609	33	0.3553	-0.0056	-0.2129	0.2258	-0.2753	0.2803	-0.3309	0.3385	-0.4471	0.4442
SL2.50ch08	16410001	17410000	16910000	78	38	0.3563	32	0.356	-0.0003	-0.2131	0.2258	-0.2752	0.2808	-0.3308	0.3388	-0.4472	0.4443
SL2.50ch08	16420001	17420000	16920000	78	38	0.3563	32	0.356	-0.0003	-0.2131	0.2258	-0.2752	0.2808	-0.3308	0.3388	-0.4472	0.4443
SL2.50ch08	16430001	17430000	16930000	68	39	0.3547	34	0.3563	0.0016	-0.209	0.2236	-0.2732	0.2776	-0.3298	0.3357	-0.4408	0.4374
SL2.50ch08	16440001	17440000	16940000	68	39	0.3547	34	0.3563	0.0016	-0.209	0.2236	-0.2732	0.2776	-0.3298	0.3357	-0.4408	0.4374
SL2.50ch08	16450001	17450000	16950000	68	39	0.3547	34	0.3563	0.0016	-0.209	0.2236	-0.2732	0.2776	-0.3298	0.3357	-0.4408	0.4374
SL2.50ch08	16460001	17460000	16960000	70	39	0.3529	34	0.3536	0.0007	-0.2097	0.225	-0.2759	0.2794	-0.3318	0.3386	-0.4434	0.4402
SL2.50ch08	16470001	17470000	16970000	70	39	0.3529	34	0.3536	0.0007	-0.2097	0.225	-0.2759	0.2794	-0.3318	0.3386	-0.4434	0.4402
SL2.50ch08	16480001	17480000	16980000	69	39	0.3519	34	0.3532	0.0013	-0.2094	0.2238	-0.2744	0.2778	-0.331	0.3368	-0.4421	0.4388
SL2.50ch08	16490001	17490000	16990000	69	39	0.3519	34	0.3532	0.0013	-0.2094	0.2238	-0.2744	0.2778	-0.331	0.3368	-0.4421	0.4388
SL2.50ch08	16500001	17500000	17000000	69	39	0.3519	34	0.3532	0.0013	-0.2094	0.2238	-0.2744	0.2778	-0.331	0.3368	-0.4421	0.4388
SL2.50ch08	16510001	17510000	17010000	69	39	0.3519	34	0.3532	0.0013	-0.2094	0.2238	-0.2744	0.2778	-0.331	0.3368	-0.4421	0.4388
SL2.50ch08	16520001	17520000	17020000	65	38	0.3462	33	0.3528	0.0066	-0.2103	0.2249	-0.2767	0.2784	-0.3336	0.3384	-0.4472	0.4416
SL2.50ch08	16530001	17530000	17030000	65	38	0.3462	33	0.3528	0.0066	-0.2103	0.2249	-0.2767	0.2784	-0.3336	0.3384	-0.4472	0.4416
SL2.50ch08	16540001	17540000	17040000	68	37	0.3518	32	0.3522	0.0004	-0.2134	0.2274	-0.2811	0.2827	-0.3396	0.3442	-0.4523	0.447
SL2.50ch08	16550001	17550000	17050000	68	37	0.3518	32	0.3522	0.0004	-0.2134	0.2274	-0.2811	0.2827	-0.3396	0.3442	-0.4523	0.447
SL2.50ch08	16560001	17560000	17060000	67	37	0.354	32	0.3488	-0.0052	-0.2137	0.2272	-0.2811	0.2828	-0.3393	0.344	-0.4531	0.4465
SL2.50ch08	16570001	17570000	17070000	67	37	0.354	32	0.3488	-0.0052	-0.2137	0.2272	-0.2811	0.2828	-0.3393	0.344	-0.4531	0.4465
SL2.50ch08	16580001	17580000	17080000	67	37	0.354	32	0.3488	-0.0052	-0.2137	0.2272	-0.2811	0.2828	-0.3393	0.344	-0.4531	0.4465
SL2.50ch08	16590001	17590000	17090000	67	37	0.354	32	0.3488	-0.0052	-0.2137	0.2272	-0.2811	0.2828	-0.3393	0.344	-0.4531	0.4465
SL2.50ch08	16600001	17600000	17100000	67	37	0.354	32	0.3488	-0.0052	-0.2137	0.2272	-0.2811	0.2828	-0.3393	0.344	-0.4531	0.4465
SL2.50ch08	16610001	17610000	17110000	67	37	0.354	32	0.3488	-0.0052	-0.2137	0.2272	-0.2811	0.2828	-0.3393	0.344	-0.4531	0.4465
SL2.50ch08	16620001	17620000	17120000	67	37	0.354	32	0.3488	-0.0052	-0.2137	0.2272	-0.2811	0.2828	-0.3393	0.344	-0.4531	0.4465
SL2.50ch08	16630001	17630000	17130000	68	37	0.3509	32	0.3506	-0.0003	-0.214	0.2273	-0.2822	0.2829	-0.3403	0.345	-0.4542	0.4477
SL2.50ch08	16640001	17640000	17140000	68	37	0.3509	32	0.3506	-0.0003	-0.214	0.2273	-0.2822	0.2829	-0.3403	0.345	-0.4542	0.4477
SL2.50ch08	16650001	17650000	17150000	68	37	0.3509	32	0.3506	-0.0003	-0.214	0.2273	-0.2822	0.2829	-0.3403	0.345	-0.4542	0.4477
SL2.50ch08	16660001	17660000	17160000	67	38	0.3512	32	0.3522	0.001	-0.2138	0.2266	-0.2822	0.2822	-0.3396	0.3443	-0.4535	0.447
SL2.50ch08	16670001	17670000	17170000	66	38	0.3565	32	0.3518	-0.0047	-0.2139	0.226	-0.2817	0.2817	-0.3392	0.3439	-0.4532	0.4466
SL2.50ch08	16680001	17680000	17180000	66	38	0.3565	32	0.3518	-0.0047	-0.2139	0.226	-0.2817	0.2817	-0.3392	0.3439	-0.4532	0.4466
SL2.50ch08	16690001	17690000	17190000	66	38	0.3565	32	0.3518	-0.0047	-0.2139	0.226	-0.2817	0.2817	-0.3392	0.3439	-0.4532	0.4466
SL2.50ch08	16700001	17700000	17200000	66	38	0.3565	32	0.3518	-0.0047	-0.2139	0.226	-0.2817	0.2817	-0.3392	0.3439	-0.4532	0.4466
SL2.50ch08	16710001	17710000	17210000	66	38	0.3565	32	0.3518	-0.0047	-0.2139	0.226	-0.2817	0.2817	-0.3392	0.3439	-0.4532	0.4466
SL2.50ch08	16720001	17720000	17220000	66	38	0.3565	32	0.3518	-0.0047	-0.2139	0.226	-0.2817	0.2817	-0.3392	0.3439	-0.4532	0.4466
SL2.50ch08	16730001	17730000	17230000	65	38	0.3615	32	0.3525	-0.0091	-0.2137	0.2265	-0.2816	0.282	-0.3394	0.3448	-0.4532	0.4475
SL2.50ch08	16740001	17740000	17240000	65	38	0.3615	32	0.3525	-0.0091	-0.2137	0.2265	-0.2816	0.282	-0.3394	0.3448	-0.4532	0.4475
SL2.50ch08	16750001	17750000	17250000	65	38	0.3615	32	0.3525	-0.0091	-0.2137	0.2265	-0.2816	0.282	-0.3394	0.3448	-0.4532	0.4475
SL2.50ch08	16760001	17760000	17260000	65	38	0.3615	32	0.3525	-0.0091	-0.2137	0.2265	-0.2816	0.282	-0.3394	0.3448	-0.4532	0.4475
SL2.50ch08	16770001	17770000	17270000	65	38	0.3615	32	0.3525	-0.0091	-0.2137	0.2265	-0.2816	0.282	-0.3394	0.3448	-0.4532	0.4475
SL2.50ch08	16780001	17780000	17280000	64	38	0.3608	33	0.3506	-0.0102	-0.2129	0.2259	-0.2808	0.2812	-0.3385	0.3439	-0.452	0.4461
SL2.50ch08	16790001	17790000	17290000	65	38	0.3615	33	0.3534	-0.0082	-0.2127	0.2255	-0.2806	0.2805	-0.3379	0.3427	-0.4507	0.4444
SL2.50ch08	16800001	17800000	17300000	65	38	0.3615	33	0.3534	-0.0082	-0.2127	0.2255	-0.2806	0.2805	-0.3379	0.3427	-0.4507	0.4444
SL2.50ch08	16810001	17810000	17310000	54	31	0.3183	28	0.3181	-0.0002	-0.2196	0.2337	-0.2921	0.2917	-0.3513	0.3575	-0.4714	0.4618
SL2.50ch08	16820001	17820000	17320000	52	30	0.3112	27	0.3158	0.0046	-0.2214	0.236	-0.2949	0.2948	-0.3545	0.3612	-0.4759	0.466
SL2.50ch08	16830001	17830000	17330000	52	30	0.3112	27	0.3158	0.0046	-0.2214	0.236	-0.2949	0.2948	-0.3545	0.3612	-0.4759	0.466
SL2.50ch08	16840001	17840000	17340000	48	29	0.3204	27	0.3102	-0.0102	-0.2219	0.237	-0.2969	0.2967	-0.3559	0.3632	-0.4782	0.4658
SL2.50ch08	16850001	17850000	17350000	37	23	0.333	23	0.29	-0.043	-0.2332	0.2505	-0.3113	0.3107	-0.3737	0.382	-0.4979	0.4877
SL2.50ch08	16860001	17860000	17360000	37	23	0.333	23	0.29	-0.043	-0.2332	0.2505	-0.3113	0.3107	-0.3737	0.382	-0.4979	0.4877
SL2.50ch08	16870001	17870000	17370000	37	23	0.333	23	0.29	-0.043	-0.2332	0.2505	-0.3113	0.3107	-0.3737	0.382	-0.4979	0.4877
SL2.50ch08	16880001	17880000	17380000	37	23	0.333	23	0.29	-0.043	-0.2332	0.2505	-0.3113	0.3107	-0.3737	0.382	-0.4979	0.4877
SL2.50ch08	16890001	17890000	17390000	37	23	0.333	23	0.29	-0.043	-0.2332	0.2505	-0.3113	0.3107	-0.3737	0.382	-0.4979	0.4877
SL2.50ch08	16900001	17900000	17400000	37	23	0.333	23	0.29	-0.043	-0.2332	0.2505	-0.3113	0.3107	-0.3737	0.382	-0.4979	0.4877
SL2.50ch08	16910001	17910000	17410000	37	23	0.333	23	0.29	-0.043	-0.2332	0.2505	-0.3113	0.3107	-0.3737	0.382	-0.4979	0.4877
SL2.50ch08	16920001	17920000	17420000	38	23	0.3305	23	0.2908	-0.0397	-0.2326	0.2508	-0.3114	0.3108	-0.3735	0.3816	-0.4972	0.4874
SL2.50ch08	16930001	17930000	17430000	35	23	0.3297	22	0.29	-0.0397	-0.2348	0.2524	-0.313	0.3131	-0.3775	0.384	-0.5029	0.493
SL2.50ch08	16940001	17940000	17440000	35	23	0.3297	22	0.29	-0.0397	-0.2348	0.2524	-0.313	0.3131	-0.3775	0.384	-0.5029	0.493
SL2.50ch08	16950001	17950000	17450000	38	23	0.3095	22	0.2934	-0.0161	-0.2332	0.2505	-0.3093	0.3094	-0.3747	0.3807	-0.4991	0.4901
SL2.50ch08	16960001	17960000	17460000	43	25	0.3079	24	0.3019	-0.006	-0.2286	0.2445	-0.3014	0.3026	-0.3647	0.3706	-0.4855	0.4775
SL2.50ch08	16970001	17970000	17470000	46	26	0.3304	25	0.322	-0.0085	-0.227	0.2424	-0.2988	0.3006	-0.3605	0.3661	-0.4792	0.4717
SL2.50ch08	16980001	17980000	17480000	45	26	0.3304	25	0.3224	-0.008	-0.2265	0.2423	-0.2988	0.3006	-0.3607	0.3664	-0.4787	0.4711
SL2.50ch08	16990001	17990000	17490000	45	26	0.3304	25	0.3224	-0.008	-0.2265	0.2423	-0.2988	0.3006	-0.3607	0.3664	-0.4787	0.4711
SL2.50ch08	17000001	18000000	17500000	36	28	0.3264	27	0.3797	0.0533	-0.2269	0.2374	-0.2949	0.296	-0.3502	0.3586	-0.4715	0.462
SL2.50ch08	17010001	18010000	17510000	36	28	0.3264	27	0.3797	0.0533	-0.2269	0.2374	-0.2949	0.296	-0.3502	0.3586	-0.4715	0.462
SL2.50ch08	17020001	18020000	17520000	36	28	0.3264	27	0.3797	0.0533	-0.2269	0.2374	-0.2949	0.296	-0.3502	0.3586	-0.4715	0.462
SL2.50ch08	17030001	18030000	17530000	36	28	0.3264	27	0.3797	0.0533	-0.2269	0.2374	-0.2949	0.296	-0.3502	0.3586	-0.4715	0.462
SL2.50ch08	17040001	18040000	17540000	36	28	0.3328	28	0.3794	0.0467	-0.2266	0.2351	-0.2914	0.2925	-0.3487	0.3551	-0.4699	0.4594
SL2.50ch08	17050001	18050000	17550000	32	28	0.3338	28	0.3838	0.05	-0.2283	0.2344	-0.2946	0.2923	-0.349	0.3571	-0.4709	0.4622
SL2.50ch08	17060001	18060000	17560000	31	29	0.3284	28	0.3829	0.0545	-0.2277	0.2339	-0.2944	0.2921	-0.3489	0.3573	-0.4699	0.461
SL2.50ch08	17070001	18070000	17570000	31	29	0.3284	28	0.3829	0.0545	-0.2277	0.2339	-0.2944	0.2921	-0.3489	0.3573	-0.4699	0.461
SL2.50ch08	17080001	18080000	17580000	31	29	0.3284	28	0.3829	0.0545	-0.2277	0.2339	-0.2944	0.2921	-0.3489	0.3573	-0.4699	0.461
SL2.50ch08	17090001	18090000	17590000	33	28	0.313	28	0.3809	0.0679	-0.2282	0.2357	-0.2945	0.294	-0.3509	0.3607	-0.4718	0.4633
SL2.50ch08	17100001	18100000	17600000	36	31	0.3119	30	0.3719	0.06	-0.2236	0.2305	-0.2882	0.2874	-0.3438	0.3524	-0.4618	0.4532
SL2.50ch08	17110001	18110000	17610000	36	31	0.3119	30	0.3719	0.06	-0.2236	0.2305	-0.2882	0.2874	-0.3438	0.3524	-0.4618	0.4532
SL2.50ch08	17120001	18120000	17620000	35	31	0.3189	30	0.3734	0.0546	-0.2235	0.2306	-0.2887	0.2865	-0.3446	0.3521	-0.462	0.4531
SL2.50ch08	17130001	18130000	17630000	36	31	0.3222	31	0.3767	0.0544	-0.2227	0.2296	-0.2876	0.2847	-0.3435	0.3508	-0.4599	0.4506
SL2.50ch08	17140001	18140000	17640000	36	31	0.3222	31	0.3767	0.0544	-0.2227	0.2296	-0.2876	0.2847	-0.3435	0.3508	-0.4599	0.4506
SL2.50ch08	17150001	18150000	17650000	36	31	0.3222	31	0.3767	0.0544	-0.2227	0.2296	-0.2876	0.2847	-0.3435	0.3508	-0.4599	0.4506
SL2.50ch08	17160001	18160000	17660000	37	31	0.3211	31	0.3643	0.0432	-0.223	0.2289	-0.2882	0.2838	-0.3431	0.35	-0.4611	0.4488
SL2.50ch08	17170001	18170000	17670000	37	31	0.3211	31	0.3643	0.0432	-0.223	0.2289	-0.2882	0.2838	-0.3431	0.35	-0.4611	0.4488
SL2.50ch08	17180001	18180000	17680000	37	31	0.3211	31	0.3643	0.0432	-0.223	0.2289	-0.2882	0.2838	-0.3431	0.35	-0.4611	0.4488
SL2.50ch08	17190001	18190000	17690000	39	31	0.3182	31	0.3597	0.0415	-0.2226	0.2281	-0.2862	0.283	-0.342	0.3485	-0.4622	0.4478
SL2.50ch08	17200001	18200000	17700000	39	31	0.3182	31	0.3597	0.0415	-0.2226	0.2281	-0.2862	0.283	-0.342	0.3485	-0.4622	0.4478
SL2.50ch08	17210001	18210000	17710000	39	31	0.3182	31	0.3597	0.0415	-0.2226	0.2281	-0.2862	0.283	-0.342	0.3485	-0.4622	0.4478
SL2.50ch08	17220001	18220000	17720000	39	31	0.3182	31	0.3597	0.0415	-0.2226	0.2281	-0.2862	0.283	-0.342	0.3485	-0.4622	0.4478
SL2.50ch08	17230001	18230000	17730000	39	31	0.3182	31	0.3597	0.0415	-0.2226	0.2281	-0.2862	0.283	-0.342	0.3485	-0.4622	0.4478
SL2.50ch08	17240001	18240000	17740000	39	31	0.3182	31	0.3597	0.0415	-0.2226	0.2281	-0.2862	0.283	-0.342	0.3485	-0.4622	0.4478
SL2.50ch08	17250001	18250000	17750000	38	31	0.3216	31	0.355	0.0334	-0.2218	0.2276	-0.2855	0.2822	-0.3411	0.3462	-0.4612	0.4464
SL2.50ch08	17260001	18260000	17760000	37	32	0.3235	31	0.3532	0.0297	-0.2188	0.2247	-0.282	0.2808	-0.3391	0.3443	-0.4557	0.4427
SL2.50ch08	17270001	18270000	17770000	37	32	0.3235	31	0.3532	0.0297	-0.2188	0.2247	-0.282	0.2808	-0.3391	0.3443	-0.4557	0.4427
SL2.50ch08	17280001	18280000	17780000	36	32	0.3194	32	0.3539	0.0344	-0.2175	0.2235	-0.2806	0.2794	-0.3374	0.3428	-0.4535	0.4402
SL2.50ch08	17290001	18290000	17790000	35	32	0.3274	32	0.3546	0.0271	-0.2169	0.2231	-0.2804	0.2792	-0.3375	0.3417	-0.4515	0.4378
SL2.50ch08	17300001	18300000	17800000	35	32	0.3274	32	0.3546	0.0271	-0.2169	0.2231	-0.2804	0.2792	-0.3375	0.3417	-0.4515	0.4378
SL2.50ch08	17310001	18310000	17810000	35	32	0.3274	32	0.3546	0.0271	-0.2169	0.2231	-0.2804	0.2792	-0.3375	0.3417	-0.4515	0.4378
SL2.50ch08	17320001	18320000	17820000	36	32	0.3183	32	0.3592	0.0408	-0.2201	0.2262	-0.2842	0.2807	-0.3397	0.3437	-0.4575	0.4418
SL2.50ch08	17330001	18330000	17830000	36	32	0.3183	32	0.3592	0.0408	-0.2201	0.2262	-0.2842	0.2807	-0.3397	0.3437	-0.4575	0.4418
SL2.50ch08	17340001	18340000	17840000	35	32	0.316	32	0.3634	0.0474	-0.2183	0.2245	-0.2821	0.2785	-0.3371	0.3413	-0.4522	0.4381
SL2.50ch08	17350001	18350000	17850000	35	32	0.316	32	0.3634	0.0474	-0.2183	0.2245	-0.2821	0.2785	-0.3371	0.3413	-0.4522	0.4381
SL2.50ch08	17360001	18360000	17860000	35	32	0.316	32	0.3634	0.0474	-0.2183	0.2245	-0.2821	0.2785	-0.3371	0.3413	-0.4522	0.4381
SL2.50ch08	17370001	18370000	17870000	35	32	0.316	32	0.3634	0.0474	-0.2183	0.2245	-0.2821	0.2785	-0.3371	0.3413	-0.4522	0.4381
SL2.50ch08	17380001	18380000	17880000	35	32	0.316	32	0.3634	0.0474	-0.2183	0.2245	-0.2821	0.2785	-0.3371	0.3413	-0.4522	0.4381
SL2.50ch08	17390001	18390000	17890000	35	32	0.316	32	0.3634	0.0474	-0.2183	0.2245	-0.2821	0.2785	-0.3371	0.3413	-0.4522	0.4381
SL2.50ch08	17400001	18400000	17900000	35	32	0.316	32	0.3634	0.0474	-0.2183	0.2245	-0.2821	0.2785	-0.3371	0.3413	-0.4522	0.4381
SL2.50ch08	17410001	18410000	17910000	34	32	0.3253	33	0.3621	0.0368	-0.218	0.2244	-0.2824	0.2773	-0.3377	0.3407	-0.4521	0.4376
SL2.50ch08	17420001	18420000	17920000	34	32	0.3253	33	0.3621	0.0368	-0.218	0.2244	-0.2824	0.2773	-0.3377	0.3407	-0.4521	0.4376
SL2.50ch08	17430001	18430000	17930000	34	32	0.3253	33	0.3621	0.0368	-0.218	0.2244	-0.2824	0.2773	-0.3377	0.3407	-0.4521	0.4376
SL2.50ch08	17440001	18440000	17940000	34	32	0.3253	33	0.3621	0.0368	-0.218	0.2244	-0.2824	0.2773	-0.3377	0.3407	-0.4521	0.4376
SL2.50ch08	17450001	18450000	17950000	34	32	0.3253	33	0.3621	0.0368	-0.218	0.2244	-0.2824	0.2773	-0.3377	0.3407	-0.4521	0.4376
SL2.50ch08	17460001	18460000	17960000	32	33	0.3275	33	0.3684	0.0409	-0.2171	0.2215	-0.277	0.2735	-0.3339	0.3347	-0.447	0.4316
SL2.50ch08	17470001	18470000	17970000	32	33	0.3275	33	0.3684	0.0409	-0.2171	0.2215	-0.277	0.2735	-0.3339	0.3347	-0.447	0.4316
SL2.50ch08	17480001	18480000	17980000	32	33	0.3275	33	0.3684	0.0409	-0.2171	0.2215	-0.277	0.2735	-0.3339	0.3347	-0.447	0.4316
SL2.50ch08	17490001	18490000	17990000	32	33	0.3275	33	0.3684	0.0409	-0.2171	0.2215	-0.277	0.2735	-0.3339	0.3347	-0.447	0.4316
SL2.50ch08	17500001	18500000	18000000	32	33	0.3275	33	0.3684	0.0409	-0.2171	0.2215	-0.277	0.2735	-0.3339	0.3347	-0.447	0.4316
SL2.50ch08	17510001	18510000	18010000	32	33	0.3275	33	0.3684	0.0409	-0.2171	0.2215	-0.277	0.2735	-0.3339	0.3347	-0.447	0.4316
SL2.50ch08	17520001	18520000	18020000	32	32	0.315	33	0.3744	0.0594	-0.2168	0.2222	-0.2774	0.2749	-0.3347	0.3378	-0.4465	0.4331
SL2.50ch08	17530001	18530000	18030000	32	32	0.315	33	0.3744	0.0594	-0.2168	0.2222	-0.2774	0.2749	-0.3347	0.3378	-0.4465	0.4331
SL2.50ch08	17540001	18540000	18040000	30	34	0.2983	35	0.3773	0.079	-0.211	0.2168	-0.2679	0.2652	-0.3212	0.3261	-0.4373	0.4231
SL2.50ch08	17550001	18550000	18050000	30	34	0.2983	35	0.3773	0.079	-0.211	0.2168	-0.2679	0.2652	-0.3212	0.3261	-0.4373	0.4231
SL2.50ch08	17560001	18560000	18060000	31	34	0.301	35	0.3745	0.0735	-0.2118	0.2174	-0.2706	0.2661	-0.3241	0.3288	-0.4403	0.4265
SL2.50ch08	17570001	18570000	18070000	32	33	0.2994	34	0.3775	0.0781	-0.213	0.2184	-0.2719	0.2676	-0.3257	0.3322	-0.4422	0.4288
SL2.50ch08	17580001	18580000	18080000	32	33	0.2994	34	0.3775	0.0781	-0.213	0.2184	-0.2719	0.2676	-0.3257	0.3322	-0.4422	0.4288
SL2.50ch08	17590001	18590000	18090000	32	33	0.2994	34	0.3775	0.0781	-0.213	0.2184	-0.2719	0.2676	-0.3257	0.3322	-0.4422	0.4288
SL2.50ch08	17600001	18600000	18100000	32	33	0.2994	34	0.3775	0.0781	-0.213	0.2184	-0.2719	0.2676	-0.3257	0.3322	-0.4422	0.4288
SL2.50ch08	17610001	18610000	18110000	32	33	0.2994	34	0.3775	0.0781	-0.213	0.2184	-0.2719	0.2676	-0.3257	0.3322	-0.4422	0.4288
SL2.50ch08	17620001	18620000	18120000	32	33	0.2994	34	0.3775	0.0781	-0.213	0.2184	-0.2719	0.2676	-0.3257	0.3322	-0.4422	0.4288
SL2.50ch08	17630001	18630000	18130000	31	33	0.3045	35	0.3745	0.07	-0.2123	0.2178	-0.2693	0.2667	-0.3229	0.3297	-0.4394	0.4256
SL2.50ch08	17640001	18640000	18140000	32	33	0.3075	34	0.3784	0.0709	-0.2161	0.2215	-0.2739	0.2688	-0.3258	0.3324	-0.4465	0.4305
SL2.50ch08	17650001	18650000	18150000	32	33	0.3075	34	0.3784	0.0709	-0.2161	0.2215	-0.2739	0.2688	-0.3258	0.3324	-0.4465	0.4305
SL2.50ch08	17660001	18660000	18160000	32	33	0.3075	34	0.3784	0.0709	-0.2161	0.2215	-0.2739	0.2688	-0.3258	0.3324	-0.4465	0.4305
SL2.50ch08	17670001	18670000	18170000	32	33	0.3075	34	0.3784	0.0709	-0.2161	0.2215	-0.2739	0.2688	-0.3258	0.3324	-0.4465	0.4305
SL2.50ch08	17680001	18680000	18180000	32	33	0.3075	34	0.3784	0.0709	-0.2161	0.2215	-0.2739	0.2688	-0.3258	0.3324	-0.4465	0.4305
SL2.50ch08	17690001	18690000	18190000	32	33	0.3075	34	0.3784	0.0709	-0.2161	0.2215	-0.2739	0.2688	-0.3258	0.3324	-0.4465	0.4305
SL2.50ch08	17700001	18700000	18200000	32	33	0.3075	34	0.3784	0.0709	-0.2161	0.2215	-0.2739	0.2688	-0.3258	0.3324	-0.4465	0.4305
SL2.50ch08	17710001	18710000	18210000	32	33	0.3075	34	0.3784	0.0709	-0.2161	0.2215	-0.2739	0.2688	-0.3258	0.3324	-0.4465	0.4305
SL2.50ch08	17720001	18720000	18220000	32	33	0.3075	34	0.3784	0.0709	-0.2161	0.2215	-0.2739	0.2688	-0.3258	0.3324	-0.4465	0.4305
SL2.50ch08	17730001	18730000	18230000	32	33	0.3075	34	0.3784	0.0709	-0.2161	0.2215	-0.2739	0.2688	-0.3258	0.3324	-0.4465	0.4305
SL2.50ch08	17740001	18740000	18240000	32	33	0.3075	34	0.3784	0.0709	-0.2161	0.2215	-0.2739	0.2688	-0.3258	0.3324	-0.4465	0.4305
SL2.50ch08	17750001	18750000	18250000	32	33	0.3075	34	0.3784	0.0709	-0.2161	0.2215	-0.2739	0.2688	-0.3258	0.3324	-0.4465	0.4305
SL2.50ch08	17760001	18760000	18260000	32	33	0.3075	34	0.3784	0.0709	-0.2161	0.2215	-0.2739	0.2688	-0.3258	0.3324	-0.4465	0.4305
SL2.50ch08	17770001	18770000	18270000	32	33	0.3075	34	0.3784	0.0709	-0.2161	0.2215	-0.2739	0.2688	-0.3258	0.3324	-0.4465	0.4305
SL2.50ch08	17780001	18780000	18280000	32	33	0.3075	34	0.3784	0.0709	-0.2161	0.2215	-0.2739	0.2688	-0.3258	0.3324	-0.4465	0.4305
SL2.50ch08	17790001	18790000	18290000	31	33	0.3042	34	0.3735	0.0694	-0.2166	0.2221	-0.2742	0.2699	-0.3267	0.3345	-0.449	0.4336
SL2.50ch08	17800001	18800000	18300000	31	33	0.3042	34	0.3735	0.0694	-0.2166	0.2221	-0.2742	0.2699	-0.3267	0.3345	-0.449	0.4336
SL2.50ch08	17810001	18810000	18310000	31	33	0.3042	34	0.3735	0.0694	-0.2166	0.2221	-0.2742	0.2699	-0.3267	0.3345	-0.449	0.4336
SL2.50ch08	17820001	18820000	18320000	31	33	0.3042	34	0.3735	0.0694	-0.2166	0.2221	-0.2742	0.2699	-0.3267	0.3345	-0.449	0.4336
SL2.50ch08	17830001	18830000	18330000	31	33	0.3042	34	0.3735	0.0694	-0.2166	0.2221	-0.2742	0.2699	-0.3267	0.3345	-0.449	0.4336
SL2.50ch08	17840001	18840000	18340000	31	33	0.3042	34	0.3735	0.0694	-0.2166	0.2221	-0.2742	0.2699	-0.3267	0.3345	-0.449	0.4336
SL2.50ch08	17850001	18850000	18350000	30	32	0.2993	33	0.373	0.0737	-0.2177	0.2235	-0.276	0.2716	-0.3285	0.3366	-0.4513	0.436
SL2.50ch08	17860001	18860000	18360000	30	32	0.2993	33	0.373	0.0737	-0.2177	0.2235	-0.276	0.2716	-0.3285	0.3366	-0.4513	0.436
SL2.50ch08	17870001	18870000	18370000	30	32	0.2993	33	0.373	0.0737	-0.2177	0.2235	-0.276	0.2716	-0.3285	0.3366	-0.4513	0.436
SL2.50ch08	17880001	18880000	18380000	31	32	0.2897	33	0.3713	0.0816	-0.2179	0.2252	-0.2761	0.2736	-0.3304	0.3383	-0.4529	0.438
SL2.50ch08	17890001	18890000	18390000	31	32	0.2897	33	0.3713	0.0816	-0.2179	0.2252	-0.2761	0.2736	-0.3304	0.3383	-0.4529	0.438
SL2.50ch08	17900001	18900000	18400000	31	32	0.2897	33	0.3713	0.0816	-0.2179	0.2252	-0.2761	0.2736	-0.3304	0.3383	-0.4529	0.438
SL2.50ch08	17910001	18910000	18410000	31	32	0.2897	33	0.3713	0.0816	-0.2179	0.2252	-0.2761	0.2736	-0.3304	0.3383	-0.4529	0.438
SL2.50ch08	17920001	18920000	18420000	30	32	0.2913	33	0.373	0.0817	-0.2181	0.224	-0.2748	0.2722	-0.3291	0.3372	-0.4522	0.4368
SL2.50ch08	17930001	18930000	18430000	30	32	0.2913	33	0.373	0.0817	-0.2181	0.224	-0.2748	0.2722	-0.3291	0.3372	-0.4522	0.4368
SL2.50ch08	17940001	18940000	18440000	30	32	0.2913	33	0.373	0.0817	-0.2181	0.224	-0.2748	0.2722	-0.3291	0.3372	-0.4522	0.4368
SL2.50ch08	17950001	18950000	18450000	27	33	0.3156	34	0.3774	0.0619	-0.2185	0.2235	-0.2757	0.2729	-0.3277	0.3367	-0.4519	0.4347
SL2.50ch08	17960001	18960000	18460000	22	31	0.32	32	0.38	0.06	-0.2242	0.2291	-0.2836	0.2779	-0.3366	0.3465	-0.4677	0.4466
SL2.50ch08	17970001	18970000	18470000	23	28	0.2943	30	0.3513	0.057	-0.2294	0.2375	-0.2972	0.288	-0.3544	0.3638	-0.487	0.4668
SL2.50ch08	17980001	18980000	18480000	23	28	0.2943	30	0.3513	0.057	-0.2294	0.2375	-0.2972	0.288	-0.3544	0.3638	-0.487	0.4668
SL2.50ch08	17990001	18990000	18490000	23	28	0.2943	30	0.3513	0.057	-0.2294	0.2375	-0.2972	0.288	-0.3544	0.3638	-0.487	0.4668
SL2.50ch08	18000001	19000000	18500000	22	28	0.2841	30	0.3482	0.0641	-0.229	0.2375	-0.2977	0.2881	-0.3554	0.3631	-0.4853	0.4642
SL2.50ch08	18010001	19010000	18510000	22	28	0.2841	30	0.3482	0.0641	-0.229	0.2375	-0.2977	0.2881	-0.3554	0.3631	-0.4853	0.4642
SL2.50ch08	18020001	19020000	18520000	22	28	0.2841	30	0.3482	0.0641	-0.229	0.2375	-0.2977	0.2881	-0.3554	0.3631	-0.4853	0.4642
SL2.50ch08	18030001	19030000	18530000	22	28	0.2841	30	0.3482	0.0641	-0.229	0.2375	-0.2977	0.2881	-0.3554	0.3631	-0.4853	0.4642
SL2.50ch08	18040001	19040000	18540000	21	28	0.2695	30	0.3395	0.07	-0.2293	0.2382	-0.2996	0.2895	-0.3564	0.3645	-0.4855	0.4652
SL2.50ch08	18050001	19050000	18550000	21	28	0.2695	30	0.3395	0.07	-0.2293	0.2382	-0.2996	0.2895	-0.3564	0.3645	-0.4855	0.4652
SL2.50ch08	18060001	19060000	18560000	21	28	0.2695	30	0.3395	0.07	-0.2293	0.2382	-0.2996	0.2895	-0.3564	0.3645	-0.4855	0.4652
SL2.50ch08	18070001	19070000	18570000	21	28	0.2695	30	0.3395	0.07	-0.2293	0.2382	-0.2996	0.2895	-0.3564	0.3645	-0.4855	0.4652
SL2.50ch08	18080001	19080000	18580000	22	27	0.2573	29	0.3391	0.0818	-0.2294	0.2413	-0.3034	0.2938	-0.3577	0.3689	-0.4879	0.4685
SL2.50ch08	18090001	19090000	18590000	20	28	0.2755	31	0.338	0.0625	-0.2287	0.2391	-0.3043	0.2909	-0.3553	0.3645	-0.4867	0.4654
SL2.50ch08	18100001	19100000	18600000	17	22	0.2712	26	0.3494	0.0782	-0.2385	0.2505	-0.3192	0.3043	-0.371	0.3827	-0.5105	0.4872
SL2.50ch08	18110001	19110000	18610000	17	22	0.2712	26	0.3494	0.0782	-0.2385	0.2505	-0.3192	0.3043	-0.371	0.3827	-0.5105	0.4872
SL2.50ch08	18120001	19120000	18620000	17	22	0.2712	26	0.3494	0.0782	-0.2385	0.2505	-0.3192	0.3043	-0.371	0.3827	-0.5105	0.4872
SL2.50ch08	18130001	19130000	18630000	16	21	0.2606	25	0.3406	0.08	-0.2412	0.254	-0.3235	0.3094	-0.3751	0.3875	-0.5181	0.4951
SL2.50ch08	18140001	19140000	18640000	16	21	0.2606	25	0.3406	0.08	-0.2412	0.254	-0.3235	0.3094	-0.3751	0.3875	-0.5181	0.4951
SL2.50ch08	18150001	19150000	18650000	18	23	0.2761	26	0.3494	0.0733	-0.2354	0.2468	-0.316	0.3016	-0.3649	0.3753	-0.5019	0.4796
SL2.50ch08	18160001	19160000	18660000	16	22	0.2712	25	0.3819	0.1106	-0.239	0.2538	-0.3217	0.3075	-0.3709	0.3846	-0.5091	0.49
SL2.50ch08	18170001	19170000	18670000	16	22	0.2712	25	0.3819	0.1106	-0.239	0.2538	-0.3217	0.3075	-0.3709	0.3846	-0.5091	0.49
SL2.50ch08	18180001	19180000	18680000	16	22	0.2712	25	0.3819	0.1106	-0.239	0.2538	-0.3217	0.3075	-0.3709	0.3846	-0.5091	0.49
SL2.50ch08	18190001	19190000	18690000	14	20	0.2721	25	0.3971	0.125	-0.2425	0.2595	-0.3319	0.3132	-0.3779	0.3935	-0.5129	0.4986
SL2.50ch08	18200001	19200000	18700000	14	20	0.2721	25	0.3971	0.125	-0.2425	0.2595	-0.3319	0.3132	-0.3779	0.3935	-0.5129	0.4986
SL2.50ch08	18210001	19210000	18710000	14	20	0.2721	25	0.3971	0.125	-0.2425	0.2595	-0.3319	0.3132	-0.3779	0.3935	-0.5129	0.4986
SL2.50ch08	18220001	19220000	18720000	16	22	0.2788	24	0.3925	0.1138	-0.2417	0.2565	-0.3262	0.3098	-0.3749	0.3925	-0.5102	0.4953
SL2.50ch08	18230001	19230000	18730000	16	22	0.2788	24	0.3925	0.1138	-0.2417	0.2565	-0.3262	0.3098	-0.3749	0.3925	-0.5102	0.4953
SL2.50ch08	18240001	19240000	18740000	16	22	0.2788	24	0.3925	0.1138	-0.2417	0.2565	-0.3262	0.3098	-0.3749	0.3925	-0.5102	0.4953
SL2.50ch08	18250001	19250000	18750000	16	22	0.2788	24	0.3925	0.1138	-0.2417	0.2565	-0.3262	0.3098	-0.3749	0.3925	-0.5102	0.4953
SL2.50ch08	18260001	19260000	18760000	16	22	0.2788	24	0.3925	0.1138	-0.2417	0.2565	-0.3262	0.3098	-0.3749	0.3925	-0.5102	0.4953
SL2.50ch08	18270001	19270000	18770000	16	22	0.2788	24	0.3925	0.1138	-0.2417	0.2565	-0.3262	0.3098	-0.3749	0.3925	-0.5102	0.4953
SL2.50ch08	18280001	19280000	18780000	16	22	0.2788	24	0.3925	0.1138	-0.2417	0.2565	-0.3262	0.3098	-0.3749	0.3925	-0.5102	0.4953
SL2.50ch08	18290001	19290000	18790000	16	22	0.2788	24	0.3925	0.1138	-0.2417	0.2565	-0.3262	0.3098	-0.3749	0.3925	-0.5102	0.4953
SL2.50ch08	18300001	19300000	18800000	16	22	0.2788	24	0.3925	0.1138	-0.2417	0.2565	-0.3262	0.3098	-0.3749	0.3925	-0.5102	0.4953
SL2.50ch08	18310001	19310000	18810000	16	22	0.2788	24	0.3925	0.1138	-0.2417	0.2565	-0.3262	0.3098	-0.3749	0.3925	-0.5102	0.4953
SL2.50ch08	18320001	19320000	18820000	15	22	0.2973	25	0.384	0.0867	-0.2356	0.2514	-0.3201	0.3082	-0.3721	0.3909	-0.4997	0.4895
SL2.50ch08	18330001	19330000	18830000	15	22	0.2973	25	0.384	0.0867	-0.2356	0.2514	-0.3201	0.3082	-0.3721	0.3909	-0.4997	0.4895
SL2.50ch08	18340001	19340000	18840000	15	22	0.2973	25	0.384	0.0867	-0.2356	0.2514	-0.3201	0.3082	-0.3721	0.3909	-0.4997	0.4895
SL2.50ch08	18350001	19350000	18850000	16	23	0.3056	24	0.3819	0.0762	-0.2355	0.2504	-0.3222	0.3073	-0.3746	0.3922	-0.5016	0.492
SL2.50ch08	18360001	19360000	18860000	16	23	0.3056	24	0.3819	0.0762	-0.2355	0.2504	-0.3222	0.3073	-0.3746	0.3922	-0.5016	0.492
SL2.50ch08	18370001	19370000	18870000	16	23	0.3056	24	0.3819	0.0762	-0.2355	0.2504	-0.3222	0.3073	-0.3746	0.3922	-0.5016	0.492
SL2.50ch08	18380001	19380000	18880000	16	23	0.3056	24	0.3819	0.0762	-0.2355	0.2504	-0.3222	0.3073	-0.3746	0.3922	-0.5016	0.492
SL2.50ch08	18390001	19390000	18890000	16	23	0.3056	24	0.3819	0.0762	-0.2355	0.2504	-0.3222	0.3073	-0.3746	0.3922	-0.5016	0.492
SL2.50ch08	18400001	19400000	18900000	16	23	0.3056	24	0.3819	0.0762	-0.2355	0.2504	-0.3222	0.3073	-0.3746	0.3922	-0.5016	0.492
SL2.50ch08	18410001	19410000	18910000	16	23	0.3056	24	0.3819	0.0762	-0.2355	0.2504	-0.3222	0.3073	-0.3746	0.3922	-0.5016	0.492
SL2.50ch08	18420001	19420000	18920000	16	23	0.3056	24	0.3819	0.0762	-0.2355	0.2504	-0.3222	0.3073	-0.3746	0.3922	-0.5016	0.492
SL2.50ch08	18430001	19430000	18930000	19	23	0.3147	24	0.3563	0.0416	-0.2346	0.2471	-0.314	0.3039	-0.3686	0.3859	-0.4949	0.4827
SL2.50ch08	18440001	19440000	18940000	20	23	0.3135	25	0.3565	0.043	-0.2348	0.2467	-0.3126	0.303	-0.3669	0.3856	-0.4963	0.4848
SL2.50ch08	18450001	19450000	18950000	20	23	0.3135	25	0.3565	0.043	-0.2348	0.2467	-0.3126	0.303	-0.3669	0.3856	-0.4963	0.4848
SL2.50ch08	18460001	19460000	18960000	20	23	0.3135	25	0.3565	0.043	-0.2348	0.2467	-0.3126	0.303	-0.3669	0.3856	-0.4963	0.4848
SL2.50ch08	18470001	19470000	18970000	20	23	0.3135	25	0.3565	0.043	-0.2348	0.2467	-0.3126	0.303	-0.3669	0.3856	-0.4963	0.4848
SL2.50ch08	18480001	19480000	18980000	21	23	0.3124	25	0.3633	0.051	-0.2349	0.2463	-0.3113	0.3022	-0.3653	0.3854	-0.4976	0.4867
SL2.50ch08	18490001	19490000	18990000	21	23	0.3124	25	0.3633	0.051	-0.2349	0.2463	-0.3113	0.3022	-0.3653	0.3854	-0.4976	0.4867
SL2.50ch08	18500001	19500000	19000000	21	23	0.3124	25	0.3633	0.051	-0.2349	0.2463	-0.3113	0.3022	-0.3653	0.3854	-0.4976	0.4867
SL2.50ch08	18510001	19510000	19010000	21	23	0.3124	25	0.3633	0.051	-0.2349	0.2463	-0.3113	0.3022	-0.3653	0.3854	-0.4976	0.4867
SL2.50ch08	18520001	19520000	19020000	21	23	0.3124	25	0.3605	0.0481	-0.2354	0.2467	-0.3098	0.3028	-0.3639	0.3841	-0.4986	0.4876
SL2.50ch08	18530001	19530000	19030000	21	23	0.3124	25	0.3605	0.0481	-0.2354	0.2467	-0.3098	0.3028	-0.3639	0.3841	-0.4986	0.4876
SL2.50ch08	18540001	19540000	19040000	20	23	0.3135	25	0.3605	0.047	-0.2353	0.2472	-0.311	0.3037	-0.3654	0.3842	-0.4973	0.4858
SL2.50ch08	18550001	19550000	19050000	22	23	0.2986	24	0.3686	0.07	-0.2396	0.2505	-0.3161	0.3094	-0.3731	0.3902	-0.5036	0.4931
SL2.50ch08	18560001	19560000	19060000	21	23	0.2948	25	0.3724	0.0776	-0.2399	0.2512	-0.3143	0.3101	-0.3712	0.3892	-0.5024	0.4914
SL2.50ch08	18570001	19570000	19070000	20	23	0.297	25	0.3675	0.0705	-0.2393	0.2512	-0.3144	0.31	-0.371	0.3868	-0.5025	0.491
SL2.50ch08	18580001	19580000	19080000	23	28	0.3096	28	0.3735	0.0639	-0.2322	0.2418	-0.3043	0.3005	-0.3603	0.3732	-0.4877	0.4751
SL2.50ch08	18590001	19590000	19090000	23	28	0.3096	28	0.3735	0.0639	-0.2322	0.2418	-0.3043	0.3005	-0.3603	0.3732	-0.4877	0.4751
SL2.50ch08	18600001	19600000	19100000	23	28	0.3096	28	0.3735	0.0639	-0.2322	0.2418	-0.3043	0.3005	-0.3603	0.3732	-0.4877	0.4751
SL2.50ch08	18610001	19610000	19110000	23	28	0.3096	28	0.3735	0.0639	-0.2322	0.2418	-0.3043	0.3005	-0.3603	0.3732	-0.4877	0.4751
SL2.50ch08	18620001	19620000	19120000	23	28	0.3096	28	0.3735	0.0639	-0.2322	0.2418	-0.3043	0.3005	-0.3603	0.3732	-0.4877	0.4751
SL2.50ch08	18630001	19630000	19130000	23	28	0.3096	28	0.3735	0.0639	-0.2322	0.2418	-0.3043	0.3005	-0.3603	0.3732	-0.4877	0.4751
SL2.50ch08	18640001	19640000	19140000	22	29	0.3055	28	0.3677	0.0623	-0.2276	0.2377	-0.2992	0.299	-0.3577	0.3712	-0.4796	0.4702
SL2.50ch08	18650001	19650000	19150000	22	29	0.3055	28	0.3677	0.0623	-0.2276	0.2377	-0.2992	0.299	-0.3577	0.3712	-0.4796	0.4702
SL2.50ch08	18660001	19660000	19160000	22	29	0.3055	28	0.3677	0.0623	-0.2276	0.2377	-0.2992	0.299	-0.3577	0.3712	-0.4796	0.4702
SL2.50ch08	18670001	19670000	19170000	22	29	0.3055	28	0.3677	0.0623	-0.2276	0.2377	-0.2992	0.299	-0.3577	0.3712	-0.4796	0.4702
SL2.50ch08	18680001	19680000	19180000	22	29	0.3055	28	0.3677	0.0623	-0.2276	0.2377	-0.2992	0.299	-0.3577	0.3712	-0.4796	0.4702
SL2.50ch08	18690001	19690000	19190000	22	29	0.3055	28	0.3677	0.0623	-0.2276	0.2377	-0.2992	0.299	-0.3577	0.3712	-0.4796	0.4702
SL2.50ch08	18700001	19700000	19200000	22	29	0.3055	28	0.3677	0.0623	-0.2276	0.2377	-0.2992	0.299	-0.3577	0.3712	-0.4796	0.4702
SL2.50ch08	18710001	19710000	19210000	22	29	0.3055	28	0.3677	0.0623	-0.2276	0.2377	-0.2992	0.299	-0.3577	0.3712	-0.4796	0.4702
SL2.50ch08	18720001	19720000	19220000	22	29	0.3055	28	0.3677	0.0623	-0.2276	0.2377	-0.2992	0.299	-0.3577	0.3712	-0.4796	0.4702
SL2.50ch08	18730001	19730000	19230000	22	29	0.3055	28	0.3677	0.0623	-0.2276	0.2377	-0.2992	0.299	-0.3577	0.3712	-0.4796	0.4702
SL2.50ch08	18740001	19740000	19240000	25	30	0.3008	29	0.3552	0.0544	-0.2276	0.2364	-0.2968	0.2952	-0.3546	0.3652	-0.4752	0.464
SL2.50ch08	18750001	19750000	19250000	25	30	0.3008	29	0.3552	0.0544	-0.2276	0.2364	-0.2968	0.2952	-0.3546	0.3652	-0.4752	0.464
SL2.50ch08	18760001	19760000	19260000	25	30	0.3008	29	0.3552	0.0544	-0.2276	0.2364	-0.2968	0.2952	-0.3546	0.3652	-0.4752	0.464
SL2.50ch08	18770001	19770000	19270000	25	30	0.3008	29	0.3552	0.0544	-0.2276	0.2364	-0.2968	0.2952	-0.3546	0.3652	-0.4752	0.464
SL2.50ch08	18780001	19780000	19280000	25	30	0.3008	29	0.3552	0.0544	-0.2276	0.2364	-0.2968	0.2952	-0.3546	0.3652	-0.4752	0.464
SL2.50ch08	18790001	19790000	19290000	25	30	0.3008	29	0.3552	0.0544	-0.2276	0.2364	-0.2968	0.2952	-0.3546	0.3652	-0.4752	0.464
SL2.50ch08	18800001	19800000	19300000	26	30	0.2977	28	0.3542	0.0565	-0.2273	0.238	-0.296	0.2967	-0.3559	0.3661	-0.4761	0.4654
SL2.50ch08	18810001	19810000	19310000	26	30	0.2977	28	0.3542	0.0565	-0.2273	0.238	-0.296	0.2967	-0.3559	0.3661	-0.4761	0.4654
SL2.50ch08	18820001	19820000	19320000	26	30	0.2977	28	0.3542	0.0565	-0.2273	0.238	-0.296	0.2967	-0.3559	0.3661	-0.4761	0.4654
SL2.50ch08	18830001	19830000	19330000	26	30	0.2977	28	0.3542	0.0565	-0.2273	0.238	-0.296	0.2967	-0.3559	0.3661	-0.4761	0.4654
SL2.50ch08	18840001	19840000	19340000	26	30	0.2977	28	0.3542	0.0565	-0.2273	0.238	-0.296	0.2967	-0.3559	0.3661	-0.4761	0.4654
SL2.50ch08	18850001	19850000	19350000	26	30	0.2977	28	0.3542	0.0565	-0.2273	0.238	-0.296	0.2967	-0.3559	0.3661	-0.4761	0.4654
SL2.50ch08	18860001	19860000	19360000	26	30	0.2977	28	0.3542	0.0565	-0.2273	0.238	-0.296	0.2967	-0.3559	0.3661	-0.4761	0.4654
SL2.50ch08	18870001	19870000	19370000	26	30	0.2977	28	0.3542	0.0565	-0.2273	0.238	-0.296	0.2967	-0.3559	0.3661	-0.4761	0.4654
SL2.50ch08	18880001	19880000	19380000	26	30	0.3038	28	0.3642	0.0604	-0.2316	0.2401	-0.3014	0.2967	-0.357	0.3672	-0.4826	0.4686
SL2.50ch08	18890001	19890000	19390000	26	30	0.3038	28	0.3642	0.0604	-0.2316	0.2401	-0.3014	0.2967	-0.357	0.3672	-0.4826	0.4686
SL2.50ch08	18900001	19900000	19400000	26	30	0.3038	28	0.3642	0.0604	-0.2316	0.2401	-0.3014	0.2967	-0.357	0.3672	-0.4826	0.4686
SL2.50ch08	18910001	19910000	19410000	27	31	0.3093	29	0.3704	0.0611	-0.2293	0.2382	-0.2986	0.2941	-0.3543	0.3641	-0.478	0.4652
SL2.50ch08	18920001	19920000	19420000	27	31	0.3093	29	0.3704	0.0611	-0.2293	0.2382	-0.2986	0.2941	-0.3543	0.3641	-0.478	0.4652
SL2.50ch08	18930001	19930000	19430000	27	31	0.3093	29	0.3704	0.0611	-0.2293	0.2382	-0.2986	0.2941	-0.3543	0.3641	-0.478	0.4652
SL2.50ch08	18940001	19940000	19440000	27	31	0.3093	29	0.3704	0.0611	-0.2293	0.2382	-0.2986	0.2941	-0.3543	0.3641	-0.478	0.4652
SL2.50ch08	18950001	19950000	19450000	27	31	0.3093	29	0.3704	0.0611	-0.2293	0.2382	-0.2986	0.2941	-0.3543	0.3641	-0.478	0.4652
SL2.50ch08	18960001	19960000	19460000	27	31	0.3093	29	0.3704	0.0611	-0.2293	0.2382	-0.2986	0.2941	-0.3543	0.3641	-0.478	0.4652
SL2.50ch08	18970001	19970000	19470000	23	33	0.2896	29	0.3674	0.0778	-0.2276	0.2335	-0.2903	0.2876	-0.3442	0.3557	-0.4708	0.4558
SL2.50ch08	18980001	19980000	19480000	23	33	0.2896	29	0.3674	0.0778	-0.2276	0.2335	-0.2903	0.2876	-0.3442	0.3557	-0.4708	0.4558
SL2.50ch08	18990001	19990000	19490000	24	33	0.2775	30	0.37	0.0925	-0.2276	0.2318	-0.2903	0.2864	-0.3433	0.353	-0.47	0.4529
SL2.50ch08	19000001	20000000	19500000	24	33	0.2775	30	0.37	0.0925	-0.2276	0.2318	-0.2903	0.2864	-0.3433	0.353	-0.47	0.4529
SL2.50ch08	19010001	20010000	19510000	24	33	0.2775	30	0.37	0.0925	-0.2276	0.2318	-0.2903	0.2864	-0.3433	0.353	-0.47	0.4529
SL2.50ch08	19020001	20020000	19520000	24	33	0.2775	30	0.37	0.0925	-0.2276	0.2318	-0.2903	0.2864	-0.3433	0.353	-0.47	0.4529
SL2.50ch08	19030001	20030000	19530000	24	33	0.2775	30	0.37	0.0925	-0.2276	0.2318	-0.2903	0.2864	-0.3433	0.353	-0.47	0.4529
SL2.50ch08	19040001	20040000	19540000	24	33	0.2775	30	0.37	0.0925	-0.2276	0.2318	-0.2903	0.2864	-0.3433	0.353	-0.47	0.4529
SL2.50ch08	19050001	20050000	19550000	24	33	0.2775	30	0.37	0.0925	-0.2276	0.2318	-0.2903	0.2864	-0.3433	0.353	-0.47	0.4529
SL2.50ch08	19060001	20060000	19560000	24	33	0.2775	30	0.37	0.0925	-0.2276	0.2318	-0.2903	0.2864	-0.3433	0.353	-0.47	0.4529
SL2.50ch08	19070001	20070000	19570000	24	33	0.2775	30	0.37	0.0925	-0.2276	0.2318	-0.2903	0.2864	-0.3433	0.353	-0.47	0.4529
SL2.50ch08	19080001	20080000	19580000	23	34	0.2896	30	0.3717	0.0822	-0.2274	0.2285	-0.2862	0.2821	-0.3415	0.3482	-0.467	0.4492
SL2.50ch08	19090001	20090000	19590000	23	34	0.2896	30	0.3717	0.0822	-0.2274	0.2285	-0.2862	0.2821	-0.3415	0.3482	-0.467	0.4492
SL2.50ch08	19100001	20100000	19600000	23	34	0.2896	30	0.3717	0.0822	-0.2274	0.2285	-0.2862	0.2821	-0.3415	0.3482	-0.467	0.4492
SL2.50ch08	19110001	20110000	19610000	24	34	0.2938	30	0.3788	0.085	-0.227	0.2281	-0.287	0.283	-0.3418	0.35	-0.4657	0.4486
SL2.50ch08	19120001	20120000	19620000	24	34	0.2938	30	0.3788	0.085	-0.227	0.2281	-0.287	0.283	-0.3418	0.35	-0.4657	0.4486
SL2.50ch08	19130001	20130000	19630000	24	34	0.2938	30	0.3788	0.085	-0.227	0.2281	-0.287	0.283	-0.3418	0.35	-0.4657	0.4486
SL2.50ch08	19140001	20140000	19640000	24	34	0.2938	30	0.3788	0.085	-0.227	0.2281	-0.287	0.283	-0.3418	0.35	-0.4657	0.4486
SL2.50ch08	19150001	20150000	19650000	22	33	0.2841	29	0.375	0.0909	-0.2305	0.2316	-0.2898	0.287	-0.3471	0.3566	-0.4742	0.4571
SL2.50ch08	19160001	20160000	19660000	22	33	0.2841	29	0.375	0.0909	-0.2305	0.2316	-0.2898	0.287	-0.3471	0.3566	-0.4742	0.4571
SL2.50ch08	19170001	20170000	19670000	24	34	0.2646	30	0.3754	0.1108	-0.227	0.2293	-0.2859	0.2847	-0.343	0.3517	-0.4676	0.4507
SL2.50ch08	19180001	20180000	19680000	25	33	0.2708	29	0.3748	0.104	-0.2288	0.231	-0.2891	0.2878	-0.3474	0.3558	-0.4707	0.4544
SL2.50ch08	19190001	20190000	19690000	25	33	0.2708	29	0.3748	0.104	-0.2288	0.231	-0.2891	0.2878	-0.3474	0.3558	-0.4707	0.4544
SL2.50ch08	19200001	20200000	19700000	25	33	0.2708	29	0.3748	0.104	-0.2288	0.231	-0.2891	0.2878	-0.3474	0.3558	-0.4707	0.4544
SL2.50ch08	19210001	20210000	19710000	26	32	0.2604	29	0.3727	0.1123	-0.2303	0.2324	-0.2908	0.2896	-0.3495	0.3575	-0.4731	0.4575
SL2.50ch08	19220001	20220000	19720000	24	33	0.255	29	0.3738	0.1188	-0.2298	0.2321	-0.2912	0.2899	-0.3491	0.3552	-0.4716	0.4563
SL2.50ch08	19230001	20230000	19730000	24	33	0.255	29	0.3738	0.1188	-0.2298	0.2321	-0.2912	0.2899	-0.3491	0.3552	-0.4716	0.4563
SL2.50ch08	19240001	20240000	19740000	24	33	0.255	29	0.3738	0.1188	-0.2298	0.2321	-0.2912	0.2899	-0.3491	0.3552	-0.4716	0.4563
SL2.50ch08	19250001	20250000	19750000	24	33	0.255	29	0.3738	0.1188	-0.2298	0.2321	-0.2912	0.2899	-0.3491	0.3552	-0.4716	0.4563
SL2.50ch08	19260001	20260000	19760000	25	35	0.2672	31	0.3844	0.1172	-0.2269	0.2291	-0.2881	0.2868	-0.3454	0.3513	-0.4653	0.4506
SL2.50ch08	19270001	20270000	19770000	25	35	0.2672	31	0.3844	0.1172	-0.2269	0.2291	-0.2881	0.2868	-0.3454	0.3513	-0.4653	0.4506
SL2.50ch08	19280001	20280000	19780000	25	35	0.2672	31	0.3844	0.1172	-0.2269	0.2291	-0.2881	0.2868	-0.3454	0.3513	-0.4653	0.4506
SL2.50ch08	19290001	20290000	19790000	25	35	0.2672	31	0.3844	0.1172	-0.2269	0.2291	-0.2881	0.2868	-0.3454	0.3513	-0.4653	0.4506
SL2.50ch08	19300001	20300000	19800000	25	35	0.2672	31	0.3844	0.1172	-0.2269	0.2291	-0.2881	0.2868	-0.3454	0.3513	-0.4653	0.4506
SL2.50ch08	19310001	20310000	19810000	25	35	0.2672	31	0.3844	0.1172	-0.2269	0.2291	-0.2881	0.2868	-0.3454	0.3513	-0.4653	0.4506
SL2.50ch08	19320001	20320000	19820000	25	35	0.2672	31	0.3844	0.1172	-0.2269	0.2291	-0.2881	0.2868	-0.3454	0.3513	-0.4653	0.4506
SL2.50ch08	19330001	20330000	19830000	25	35	0.2672	31	0.3844	0.1172	-0.2269	0.2291	-0.2881	0.2868	-0.3454	0.3513	-0.4653	0.4506
SL2.50ch08	19340001	20340000	19840000	25	35	0.2672	31	0.3844	0.1172	-0.2269	0.2291	-0.2881	0.2868	-0.3454	0.3513	-0.4653	0.4506
SL2.50ch08	19350001	20350000	19850000	24	35	0.2604	31	0.3858	0.1254	-0.2265	0.2288	-0.2854	0.2865	-0.3426	0.3488	-0.4627	0.4473
SL2.50ch08	19360001	20360000	19860000	24	35	0.2604	31	0.3858	0.1254	-0.2265	0.2288	-0.2854	0.2865	-0.3426	0.3488	-0.4627	0.4473
SL2.50ch08	19370001	20370000	19870000	24	35	0.2604	31	0.3858	0.1254	-0.2265	0.2288	-0.2854	0.2865	-0.3426	0.3488	-0.4627	0.4473
SL2.50ch08	19380001	20380000	19880000	24	35	0.2604	31	0.3858	0.1254	-0.2265	0.2288	-0.2854	0.2865	-0.3426	0.3488	-0.4627	0.4473
SL2.50ch08	19390001	20390000	19890000	24	35	0.2604	31	0.3858	0.1254	-0.2265	0.2288	-0.2854	0.2865	-0.3426	0.3488	-0.4627	0.4473
SL2.50ch08	19400001	20400000	19900000	24	35	0.2604	31	0.3858	0.1254	-0.2265	0.2288	-0.2854	0.2865	-0.3426	0.3488	-0.4627	0.4473
SL2.50ch08	19410001	20410000	19910000	24	35	0.2604	31	0.3858	0.1254	-0.2265	0.2288	-0.2854	0.2865	-0.3426	0.3488	-0.4627	0.4473
SL2.50ch08	19420001	20420000	19920000	26	33	0.2708	31	0.3842	0.1135	-0.2315	0.2337	-0.2915	0.2893	-0.3467	0.3548	-0.4719	0.4546
SL2.50ch08	19430001	20430000	19930000	29	30	0.2648	30	0.3886	0.1238	-0.2385	0.2457	-0.3083	0.3048	-0.3607	0.3716	-0.4976	0.4773
SL2.50ch08	19440001	20440000	19940000	28	30	0.2639	30	0.3896	0.1257	-0.2385	0.246	-0.3091	0.3055	-0.3616	0.3713	-0.4967	0.4757
SL2.50ch08	19450001	20450000	19950000	29	30	0.2631	30	0.3876	0.1245	-0.2372	0.2458	-0.3081	0.3046	-0.3616	0.3709	-0.4934	0.4758
SL2.50ch08	19460001	20460000	19960000	32	29	0.2788	30	0.3803	0.1016	-0.2362	0.2453	-0.3084	0.3043	-0.3602	0.37	-0.4931	0.474
SL2.50ch08	19470001	20470000	19970000	32	29	0.2788	30	0.3803	0.1016	-0.2362	0.2453	-0.3084	0.3043	-0.3602	0.37	-0.4931	0.474
SL2.50ch08	19480001	20480000	19980000	31	30	0.2784	30	0.3765	0.0981	-0.2361	0.2456	-0.3092	0.3049	-0.3611	0.3697	-0.4921	0.4724
SL2.50ch08	19490001	20490000	19990000	31	30	0.2784	30	0.3765	0.0981	-0.2361	0.2456	-0.3092	0.3049	-0.3611	0.3697	-0.4921	0.4724
SL2.50ch08	19500001	20500000	20000000	31	30	0.2784	30	0.3765	0.0981	-0.2361	0.2456	-0.3092	0.3049	-0.3611	0.3697	-0.4921	0.4724
SL2.50ch08	19510001	20510000	20010000	31	30	0.2784	30	0.3765	0.0981	-0.2361	0.2456	-0.3092	0.3049	-0.3611	0.3697	-0.4921	0.4724
SL2.50ch08	19520001	20520000	20020000	30	30	0.2877	30	0.3783	0.0907	-0.2364	0.2462	-0.3104	0.3044	-0.3625	0.3699	-0.4934	0.473
SL2.50ch08	19530001	20530000	20030000	37	31	0.2762	30	0.3773	0.1011	-0.2308	0.2403	-0.3038	0.2998	-0.3545	0.3619	-0.4818	0.4667
SL2.50ch08	19540001	20540000	20040000	38	32	0.2837	31	0.3811	0.0974	-0.2294	0.2383	-0.3017	0.2978	-0.3519	0.3591	-0.479	0.4623
SL2.50ch08	19550001	20550000	20050000	37	32	0.2886	32	0.3757	0.087	-0.2275	0.2366	-0.299	0.2951	-0.3479	0.3553	-0.4757	0.4585
SL2.50ch08	19560001	20560000	20060000	38	32	0.2892	32	0.3768	0.0876	-0.2275	0.2355	-0.2988	0.2941	-0.3472	0.3535	-0.4751	0.4567
SL2.50ch08	19570001	20570000	20070000	38	32	0.2892	32	0.3768	0.0876	-0.2275	0.2355	-0.2988	0.2941	-0.3472	0.3535	-0.4751	0.4567
SL2.50ch08	19580001	20580000	20080000	35	30	0.2803	31	0.3737	0.0934	-0.2312	0.2403	-0.3041	0.299	-0.3522	0.3596	-0.4824	0.4642
SL2.50ch08	19590001	20590000	20090000	35	30	0.2803	31	0.3737	0.0934	-0.2312	0.2403	-0.3041	0.299	-0.3522	0.3596	-0.4824	0.4642
SL2.50ch08	19600001	20600000	20100000	35	30	0.2803	31	0.3737	0.0934	-0.2312	0.2403	-0.3041	0.299	-0.3522	0.3596	-0.4824	0.4642
SL2.50ch08	19610001	20610000	20110000	35	30	0.2803	31	0.3737	0.0934	-0.2312	0.2403	-0.3041	0.299	-0.3522	0.3596	-0.4824	0.4642
SL2.50ch08	19620001	20620000	20120000	35	30	0.2803	31	0.3737	0.0934	-0.2312	0.2403	-0.3041	0.299	-0.3522	0.3596	-0.4824	0.4642
SL2.50ch08	19630001	20630000	20130000	35	30	0.2803	31	0.3737	0.0934	-0.2312	0.2403	-0.3041	0.299	-0.3522	0.3596	-0.4824	0.4642
SL2.50ch08	19640001	20640000	20140000	35	30	0.2803	31	0.3737	0.0934	-0.2312	0.2403	-0.3041	0.299	-0.3522	0.3596	-0.4824	0.4642
SL2.50ch08	19650001	20650000	20150000	35	30	0.2803	31	0.3737	0.0934	-0.2312	0.2403	-0.3041	0.299	-0.3522	0.3596	-0.4824	0.4642
SL2.50ch08	19660001	20660000	20160000	35	30	0.2803	31	0.3737	0.0934	-0.2312	0.2403	-0.3041	0.299	-0.3522	0.3596	-0.4824	0.4642
SL2.50ch08	19670001	20670000	20170000	35	30	0.2803	31	0.3737	0.0934	-0.2312	0.2403	-0.3041	0.299	-0.3522	0.3596	-0.4824	0.4642
SL2.50ch08	19680001	20680000	20180000	35	30	0.2803	31	0.3737	0.0934	-0.2312	0.2403	-0.3041	0.299	-0.3522	0.3596	-0.4824	0.4642
SL2.50ch08	19690001	20690000	20190000	35	30	0.2803	31	0.3737	0.0934	-0.2312	0.2403	-0.3041	0.299	-0.3522	0.3596	-0.4824	0.4642
SL2.50ch08	19700001	20700000	20200000	35	30	0.2803	31	0.3737	0.0934	-0.2312	0.2403	-0.3041	0.299	-0.3522	0.3596	-0.4824	0.4642
SL2.50ch08	19710001	20710000	20210000	36	30	0.2842	31	0.3747	0.0906	-0.2297	0.2386	-0.302	0.2978	-0.351	0.3575	-0.4797	0.4627
SL2.50ch08	19720001	20720000	20220000	36	30	0.2842	31	0.3747	0.0906	-0.2297	0.2386	-0.302	0.2978	-0.351	0.3575	-0.4797	0.4627
SL2.50ch08	19730001	20730000	20230000	36	30	0.2842	31	0.3747	0.0906	-0.2297	0.2386	-0.302	0.2978	-0.351	0.3575	-0.4797	0.4627
SL2.50ch08	19740001	20740000	20240000	33	30	0.2858	31	0.3848	0.0991	-0.23	0.2397	-0.3042	0.3005	-0.3527	0.3608	-0.4831	0.4667
SL2.50ch08	19750001	20750000	20250000	33	30	0.2858	31	0.3848	0.0991	-0.23	0.2397	-0.3042	0.3005	-0.3527	0.3608	-0.4831	0.4667
SL2.50ch08	19760001	20760000	20260000	33	30	0.2858	31	0.3848	0.0991	-0.23	0.2397	-0.3042	0.3005	-0.3527	0.3608	-0.4831	0.4667
SL2.50ch08	19770001	20770000	20270000	33	30	0.2858	31	0.3848	0.0991	-0.23	0.2397	-0.3042	0.3005	-0.3527	0.3608	-0.4831	0.4667
SL2.50ch08	19780001	20780000	20280000	33	30	0.2858	31	0.3848	0.0991	-0.23	0.2397	-0.3042	0.3005	-0.3527	0.3608	-0.4831	0.4667
SL2.50ch08	19790001	20790000	20290000	33	30	0.2858	31	0.3848	0.0991	-0.23	0.2397	-0.3042	0.3005	-0.3527	0.3608	-0.4831	0.4667
SL2.50ch08	19800001	20800000	20300000	33	30	0.2909	31	0.3936	0.1027	-0.2302	0.2406	-0.3074	0.3021	-0.3526	0.363	-0.4842	0.4678
SL2.50ch08	19810001	20810000	20310000	33	30	0.2909	31	0.3936	0.1027	-0.2302	0.2406	-0.3074	0.3021	-0.3526	0.363	-0.4842	0.4678
SL2.50ch08	19820001	20820000	20320000	40	29	0.2942	29	0.3758	0.0815	-0.2304	0.2405	-0.3086	0.3013	-0.3549	0.3659	-0.4873	0.4738
SL2.50ch08	19830001	20830000	20330000	40	29	0.2942	29	0.3758	0.0815	-0.2304	0.2405	-0.3086	0.3013	-0.3549	0.3659	-0.4873	0.4738
SL2.50ch08	19840001	20840000	20340000	40	29	0.2942	29	0.3758	0.0815	-0.2304	0.2405	-0.3086	0.3013	-0.3549	0.3659	-0.4873	0.4738
SL2.50ch08	19850001	20850000	20350000	40	29	0.2942	29	0.3758	0.0815	-0.2304	0.2405	-0.3086	0.3013	-0.3549	0.3659	-0.4873	0.4738
SL2.50ch08	19860001	20860000	20360000	40	29	0.2942	29	0.3758	0.0815	-0.2304	0.2405	-0.3086	0.3013	-0.3549	0.3659	-0.4873	0.4738
SL2.50ch08	19870001	20870000	20370000	40	29	0.2942	29	0.3758	0.0815	-0.2304	0.2405	-0.3086	0.3013	-0.3549	0.3659	-0.4873	0.4738
SL2.50ch08	19880001	20880000	20380000	39	30	0.2977	29	0.3705	0.0728	-0.2277	0.2381	-0.3058	0.3005	-0.3533	0.3646	-0.4827	0.471
SL2.50ch08	19890001	20890000	20390000	39	30	0.2977	29	0.3705	0.0728	-0.2277	0.2381	-0.3058	0.3005	-0.3533	0.3646	-0.4827	0.471
SL2.50ch08	19900001	20900000	20400000	39	30	0.2977	29	0.3705	0.0728	-0.2277	0.2381	-0.3058	0.3005	-0.3533	0.3646	-0.4827	0.471
SL2.50ch08	19910001	20910000	20410000	38	29	0.2937	29	0.3663	0.0726	-0.2293	0.2394	-0.3079	0.3024	-0.3552	0.3667	-0.486	0.4734
SL2.50ch08	19920001	20920000	20420000	38	29	0.2937	29	0.3663	0.0726	-0.2293	0.2394	-0.3079	0.3024	-0.3552	0.3667	-0.486	0.4734
SL2.50ch08	19930001	20930000	20430000	38	29	0.2937	29	0.3663	0.0726	-0.2293	0.2394	-0.3079	0.3024	-0.3552	0.3667	-0.486	0.4734
SL2.50ch08	19940001	20940000	20440000	38	29	0.2937	29	0.3663	0.0726	-0.2293	0.2394	-0.3079	0.3024	-0.3552	0.3667	-0.486	0.4734
SL2.50ch08	19950001	20950000	20450000	38	29	0.2937	29	0.3663	0.0726	-0.2293	0.2394	-0.3079	0.3024	-0.3552	0.3667	-0.486	0.4734
SL2.50ch08	19960001	20960000	20460000	41	29	0.2841	29	0.3651	0.081	-0.2269	0.237	-0.3043	0.2999	-0.3518	0.3617	-0.4821	0.4674
SL2.50ch08	19970001	20970000	20470000	48	30	0.2723	32	0.3723	0.1	-0.2222	0.2325	-0.2972	0.2933	-0.3448	0.3531	-0.4684	0.4546
SL2.50ch08	19980001	20980000	20480000	48	30	0.2723	32	0.3723	0.1	-0.2222	0.2325	-0.2972	0.2933	-0.3448	0.3531	-0.4684	0.4546
SL2.50ch08	19990001	20990000	20490000	47	30	0.2781	32	0.3711	0.093	-0.2221	0.2334	-0.2973	0.294	-0.3453	0.3545	-0.4688	0.456
SL2.50ch08	20000001	21000000	20500000	47	30	0.2781	32	0.3711	0.093	-0.2221	0.2334	-0.2973	0.294	-0.3453	0.3545	-0.4688	0.456
SL2.50ch08	20010001	21010000	20510000	47	30	0.2781	32	0.3711	0.093	-0.2221	0.2334	-0.2973	0.294	-0.3453	0.3545	-0.4688	0.456
SL2.50ch08	20020001	21020000	20520000	47	30	0.2781	32	0.3711	0.093	-0.2221	0.2334	-0.2973	0.294	-0.3453	0.3545	-0.4688	0.456
SL2.50ch08	20030001	21030000	20530000	47	30	0.2781	32	0.3711	0.093	-0.2221	0.2334	-0.2973	0.294	-0.3453	0.3545	-0.4688	0.456
SL2.50ch08	20040001	21040000	20540000	47	30	0.2781	32	0.3711	0.093	-0.2221	0.2334	-0.2973	0.294	-0.3453	0.3545	-0.4688	0.456
SL2.50ch08	20050001	21050000	20550000	47	30	0.2781	32	0.3711	0.093	-0.2221	0.2334	-0.2973	0.294	-0.3453	0.3545	-0.4688	0.456
SL2.50ch08	20060001	21060000	20560000	47	30	0.2781	32	0.3711	0.093	-0.2221	0.2334	-0.2973	0.294	-0.3453	0.3545	-0.4688	0.456
SL2.50ch08	20070001	21070000	20570000	47	30	0.2781	32	0.3711	0.093	-0.2221	0.2334	-0.2973	0.294	-0.3453	0.3545	-0.4688	0.456
SL2.50ch08	20080001	21080000	20580000	47	30	0.2781	32	0.3711	0.093	-0.2221	0.2334	-0.2973	0.294	-0.3453	0.3545	-0.4688	0.456
SL2.50ch08	20090001	21090000	20590000	53	31	0.2742	33	0.3711	0.097	-0.2183	0.2283	-0.2905	0.2898	-0.339	0.3484	-0.4576	0.4494
SL2.50ch08	20100001	21100000	20600000	57	30	0.2751	32	0.3658	0.0907	-0.2212	0.2315	-0.2939	0.2918	-0.3431	0.353	-0.464	0.455
SL2.50ch08	20110001	21110000	20610000	56	30	0.273	32	0.3627	0.0896	-0.2213	0.2318	-0.2938	0.2916	-0.343	0.3523	-0.4645	0.4553
SL2.50ch08	20120001	21120000	20620000	56	30	0.273	32	0.3627	0.0896	-0.2213	0.2318	-0.2938	0.2916	-0.343	0.3523	-0.4645	0.4553
SL2.50ch08	20130001	21130000	20630000	56	30	0.273	32	0.3627	0.0896	-0.2213	0.2318	-0.2938	0.2916	-0.343	0.3523	-0.4645	0.4553
SL2.50ch08	20140001	21140000	20640000	56	30	0.273	32	0.3627	0.0896	-0.2213	0.2318	-0.2938	0.2916	-0.343	0.3523	-0.4645	0.4553
SL2.50ch08	20150001	21150000	20650000	56	30	0.273	32	0.3627	0.0896	-0.2213	0.2318	-0.2938	0.2916	-0.343	0.3523	-0.4645	0.4553
SL2.50ch08	20160001	21160000	20660000	56	30	0.273	32	0.3627	0.0896	-0.2213	0.2318	-0.2938	0.2916	-0.343	0.3523	-0.4645	0.4553
SL2.50ch08	20170001	21170000	20670000	54	30	0.2813	32	0.362	0.0807	-0.2225	0.2328	-0.2956	0.2929	-0.3447	0.3543	-0.4671	0.4581
SL2.50ch08	20180001	21180000	20680000	53	30	0.2787	32	0.3621	0.0834	-0.2216	0.2321	-0.2944	0.2915	-0.3426	0.3524	-0.4656	0.4565
SL2.50ch08	20190001	21190000	20690000	53	30	0.2787	32	0.3621	0.0834	-0.2216	0.2321	-0.2944	0.2915	-0.3426	0.3524	-0.4656	0.4565
SL2.50ch08	20200001	21200000	20700000	53	30	0.2787	32	0.3621	0.0834	-0.2216	0.2321	-0.2944	0.2915	-0.3426	0.3524	-0.4656	0.4565
SL2.50ch08	20210001	21210000	20710000	52	31	0.284	32	0.3629	0.0788	-0.2207	0.2314	-0.2936	0.2907	-0.3415	0.3515	-0.4643	0.455
SL2.50ch08	20220001	21220000	20720000	52	31	0.284	32	0.3629	0.0788	-0.2207	0.2314	-0.2936	0.2907	-0.3415	0.3515	-0.4643	0.455
SL2.50ch08	20230001	21230000	20730000	52	31	0.284	32	0.3629	0.0788	-0.2207	0.2314	-0.2936	0.2907	-0.3415	0.3515	-0.4643	0.455
SL2.50ch08	20240001	21240000	20740000	52	31	0.284	32	0.3629	0.0788	-0.2207	0.2314	-0.2936	0.2907	-0.3415	0.3515	-0.4643	0.455
SL2.50ch08	20250001	21250000	20750000	52	31	0.284	32	0.3629	0.0788	-0.2207	0.2314	-0.2936	0.2907	-0.3415	0.3515	-0.4643	0.455
SL2.50ch08	20260001	21260000	20760000	51	30	0.2786	31	0.3575	0.0788	-0.222	0.2329	-0.2952	0.2922	-0.3432	0.3534	-0.4673	0.4577
SL2.50ch08	20270001	21270000	20770000	51	30	0.2786	31	0.3575	0.0788	-0.222	0.2329	-0.2952	0.2922	-0.3432	0.3534	-0.4673	0.4577
SL2.50ch08	20280001	21280000	20780000	51	30	0.2786	31	0.3575	0.0788	-0.222	0.2329	-0.2952	0.2922	-0.3432	0.3534	-0.4673	0.4577
SL2.50ch08	20290001	21290000	20790000	51	30	0.2786	31	0.3575	0.0788	-0.222	0.2329	-0.2952	0.2922	-0.3432	0.3534	-0.4673	0.4577
SL2.50ch08	20300001	21300000	20800000	51	30	0.2786	31	0.3575	0.0788	-0.222	0.2329	-0.2952	0.2922	-0.3432	0.3534	-0.4673	0.4577
[truncated: 4,350 more rows]

## Sheet: Table S3
Table S3 Analysis of candidate segments in chromosome 8.
CHR	POS	Ref	Allele	Wild type (depth)	Wild type_index	rcm1 (depth)	rcm1_index	△SNP-index
SL2.50ch08	16268	A	T	26	0.27	19	1	0.73
SL2.50ch08	394612	G	A	12	0.42	22	1	0.58
SL2.50ch08	556951	A	G	10	0.1	11	0.36	0.26
SL2.50ch08	556956	A	T	11	0.18	11	0.36	0.18
SL2.50ch08	556969	G	A	11	0.18	15	0.4	0.22
SL2.50ch08	775587	G	A	23	0.26	35	0.89	0.63

## Sheet: Table S4
Table S4 Primers sequences used in the experiments.
Primers	Primer sequence (5’-3’)	Usage in experiments
SNP-FW	5' AATATAACACAAGGGTCTAGTATTGGGT 3'	Gene maping
SNP-RV	5' ATTAGATTTTTTGGATAGGTTTACAGACG 3'
SlRCM1-FW	5' CGTTGATAGCTCGATGTACGAATACT 3'	qRT-PCR
SlRCM1-RV	5' ATTCTCACTACCGAAAATTTCTCATTAT 3'
Actin-FW	GTCCTCTTCCAGCCATCCA 3'
Actin-RV	ACCACTGAGCACAATGTTACCG 3'
P35S:SlRCM1-FW	5' CATTTGGAGAGGACACGCTCGAG GAAACGACAACTTTATTGCCGC 3'	Over expression
P35S:SlRCM1-RV	5' TCTCATTAAAGCAGGACTCTAGA CTAACTTAAGCCATGCACCTATTATTTT 3'
CR-SlRCM1-FW	GAATCTAACAGTGTAGTTTGGAAACAATTATCGAGATAAGGTTTTAGAGCTAGAAATAG	Gene editing and detection
CR-SlRCM1-RV	GCTATTTCTAGCTCTAAAACTTGATAGCTCGATGTACGAACAAACTACACTGTTAGATT
Crispr detection-FW	5' TTAACTGAAACAAATTTATCGCGGT 3'
Crispr detection-RV	5' CGATTCCATAACTGAGTCTGACAACA 3'
SlRCM1-GFP-FW	5' CTAGTGAATTCATCGATGGATCC ATGGAATTTCCGTTGATAGCTCG 3'	Subcellular localization
SlRCM1-GFP-RV	5' CTCATCTCGAGCCCGGGGGTACC CAAGTTACTTGAATTCTTCCCTTCTTG 3'
SlRCM1(Ligeer87-5)Pro-FW	5' TGCATCCAACGCGTTGGGAGCTC ATTTCACGGACTGTACCACATTCTATA 3'	Native promoter driving SlRCM1
SlRCM1(Ligeer87-5)Pro-RV	5' GTTGATTCGCGGCAATAAAGTT 3'
SlRCM1(Ligeer87-5)CDS-FW	5' AACTTTATTGCCGCGAATCAAC 3'
SlRCM1(Ligeer87-5)CDS-RV	5' TCTCATTAAAGCAGGACTCTAGA CTATATGGGCAATTACTAAAGTCAAAAG 3'
SlRCM1-GUS-Fw	5' TGCATCCAACGCGTTGGGAGCTC TCTAAACTGACAAGCGAATCGGA 3'	GUS staining
SlRCM1-GUS-Rv	5' GCCTTCGCCATTCTAGACTCGAG TTAATAAAATTTCACGGACTGTACCAC 3'
ARF2A-AD-FW	5' ACGTACCAGATTACGCT CATATG ATGGCTGCTTCGGAGGTGTC 3'	Yeast one hybrid
ARF2A-AD-RV	5' TACGATTCATCTGCAG CTCGAG C CTAAGATTCTGCTTGACCAGATTCAG 3'
SlRCM1-pAbAi-FW	5' AGCTTGAATTCGAGCTCGGTACC CATATTTACAAAACACTCCGGTCTAAAC 3'
SlRCM1-pAbAi-RV	5' ACATACAGAGCACATGCCTCGAG CCAGGATTCTAAAACAGATACTAAGCAT 3'
62SK-ARF2A-FW	5' GCCGCTCTAGAACTAGTGGATCC ATGGCTGCTTCGGAGGTGTC 3'	Dual luciferase
62SK-ARF2A-RV	5' TTGGTACCGGGCCCCCCCTCGAG CTAAGATTCTGCTTGACCAGATTCAG 3'
0800-SlRCM1-FW	5' CACTATAGGGCGAATTGGGTACC CATATTTACAAAACACTCCGGTCTAAAC 3'
0800-SlRCM1-RV	5' TATGTTTTTGGCGTCTTCCATGG CCAGGATTCTAAAACAGATACTAAGCAT 3'
